# Supplementary material for: 4-(2,4-Dichloro­phen­yl)-5,5-dimethyl-2-(3-silatranyl­propyl­mino)-1,3,2-dioxa­phospho­rinane 2-oxide
Source: Acta Crystallogr Sect E Struct Rep Online. 2011 Nov 12;67(Pt 12):o3279. doi: 10.1107/S1600536811044928 (PMC3238936; doi:10.1107/S1600536811044928)
Supplement: Supplementary file 1 [file e-67-o3279-sup1.cif]

##############################################################################
#                                                                            #
# This CIF contains the data in a paper accepted for publication in          #
# Acta Crystallographica Section E. It conforms to the requirements of       #
# Notes for Authors for Acta Crystallographica Section E, and has been       #
# peer reviewed under the auspices of the IUCr Commission on Journals.       #
#                                                                            #
# Full details of the Crystallographic Information File format               #
# are given in the paper "The Crystallographic Information File (CIF):       #
# a New Standard Archive File for Crystallography" by S. R. Hall, F. H.      #
# Allen and I. D. Brown [Acta Cryst. (1991), A47, 655-685].                  #
#                                                                            #
# The current version of the core CIF dictionary is obtainable from          #
# ftp://ftp.iucr.org/pub/cif_core.dic.                                       #
#                                                                            #
# Software is freely available for graphical display of the structure(s)     #
# in this CIF. For information consult the CIF software page                 #
# http://www.iucr.org/resources/cif/software.                                #
#                                                                            #
# This file may be used for bona fide research purposes within the           #
# scientific community so long as proper attribution is given to the journal # 
# article from which it was obtained.                                        #
#                                                                            #
##############################################################################
data_global
_audit_creation_method     SHELXL-97
_journal_date_recd_electronic     2011-10-14
_journal_date_accepted     2011-10-26
_journal_name_full     'Acta Crystallographica, Section E'
_journal_year     2011
_journal_volume     67
_journal_issue     12
_journal_page_first     o3279
_journal_page_last     o3279
_journal_paper_category     QO
_journal_coeditor_code     RZ2656
_publ_contact_author_name     'Wang, Yan'
_publ_contact_author_address
; Department of Chemistry
  Zhoukou Normal University
  Zhoukou 466000
  Peoples' Republic of China
;
_publ_contact_author_email     wy04971@163.com
_publ_contact_author_fax     ?
_publ_contact_author_phone     ?
_publ_section_title
;\
4-(2,4-Dichlorophenyl)-5,5-dimethyl-2-(3-silatranylpropylmino)-1,3,2-\
dioxaphosphorinane 2-oxide
;
loop_
    _publ_author_name
    _publ_author_footnote
    _publ_author_address
    'Liu, Zhe-Rong' .
; School of Chemical and Environmental Engineering
  Hubei University for Nationalities
  Enshi
  Hubei 445000
  Peoples' Republic of China
;
    'Tan, Xiao-Jing' .
; School of Chemical and Environmental Engineering
  Hubei University for Nationalities
  Enshi
  Hubei 445000
  Peoples' Republic of China
;
    'Wang, De-Jian' .
; School of Chemical and Environmental Engineering
  Hubei University for Nationalities
  Enshi
  Hubei 445000
  Peoples' Republic of China
;
    'Wang, Yan' .
; School of Chemical and Environmental Engineering
  Hubei University for Nationalities
  Enshi
  Hubei 445000
  Peoples' Republic of China
;
data_I
_audit_creation_method     SHELXL-97
_chemical_name_systematic
;
4-(2,4-Dichlorophenyl)-5,5-dimethyl-2-(3-silatranylpropylmino)-
1,3,2-dioxaphosphorinane 2-oxide
;
_chemical_name_common     ?
_chemical_formula_moiety     'C20 H31 Cl2 N2 O6 P Si'
_chemical_formula_sum     'C20 H31 Cl2 N2 O6 P Si'
_chemical_formula_iupac     'C20 H31 Cl2 N2 O6 P Si'
_chemical_formula_weight     525.43
_chemical_melting_point     ?
_chemical_melting_point_gt     522
_chemical_melting_point_lt     523
_symmetry_cell_setting     triclinic
_symmetry_space_group_name_H-M     'P -1'
_symmetry_space_group_name_Hall     '-P 1'
loop_
    _symmetry_equiv_pos_as_xyz
    'x, y, z'
    '-x, -y, -z'
_cell_length_a     10.7738(12)
_cell_length_b     10.9320(13)
_cell_length_c     11.2807(13)
_cell_angle_alpha     111.135(2)
_cell_angle_beta     95.926(2)
_cell_angle_gamma     90.424(2)
_cell_volume     1231.2(2)
_cell_formula_units_Z     2
_cell_measurement_reflns_used     1174
_cell_measurement_theta_min     2.23
_cell_measurement_theta_max     19.34
_cell_measurement_temperature     298(2)
_exptl_crystal_description     needle
_exptl_crystal_colour     colorless
_exptl_crystal_size_max     0.20
_exptl_crystal_size_mid     0.15
_exptl_crystal_size_min     0.08
_exptl_crystal_density_diffrn     1.417
_exptl_crystal_density_meas     1.417
_exptl_crystal_density_method     'not measured'
_exptl_crystal_F_000     552
_exptl_absorpt_coefficient_mu     0.416
_exptl_absorpt_correction_type     none
_exptl_absorpt_process_details     ?
_exptl_absorpt_correction_T_min     ?
_exptl_absorpt_correction_T_max     ?
_exptl_special_details     ?
_diffrn_ambient_temperature     298(2)
_diffrn_radiation_type     MoK\a
_diffrn_radiation_wavelength     0.71073
_diffrn_radiation_source     'fine-focus sealed tube'
_diffrn_radiation_monochromator     graphite
_diffrn_measurement_device_type     'Bruker SMART CCD area-detector'
_diffrn_measurement_method     '\f and \w scans'
_diffrn_detector_area_resol_mean     ?
_diffrn_reflns_number     6745
_diffrn_reflns_av_R_equivalents     0.0325
_diffrn_reflns_av_sigmaI/netI     0.0816
_diffrn_reflns_theta_min     1.90
_diffrn_reflns_theta_max     26.00
_diffrn_reflns_theta_full     26.00
_diffrn_measured_fraction_theta_max     0.975
_diffrn_measured_fraction_theta_full     0.975
_diffrn_reflns_limit_h_min     -13
_diffrn_reflns_limit_h_max     6
_diffrn_reflns_limit_k_min     -13
_diffrn_reflns_limit_k_max     13
_diffrn_reflns_limit_l_min     -13
_diffrn_reflns_limit_l_max     13
_diffrn_standards_number     0
_diffrn_standards_interval_count     0
_diffrn_standards_interval_time     0
_diffrn_standards_decay_%     0
_refine_special_details
;
Refinement of <i>F</i>^2^ against ALL reflections. The weighted <i>R</i>-factor
<i>wR</i> and goodness of fit <i>S</i> are based on <i>F</i>^2^, conventional
<i>R</i>-factors <i>R</i> are based on <i>F</i>, with <i>F</i> set to zero for
negative <i>F</i>^2^. The threshold expression of <i>F</i>^2^ >
\s(<i>F</i>^2^) is used only for calculating <i>R</i>-factors(gt) <i>etc</i>.
and is not relevant to the choice of reflections for refinement.
<i>R</i>-factors based on <i>F</i>^2^ are statistically about twice as large
as those based on <i>F</i>, and <i>R</i>- factors based on ALL data will be
even larger.
;
_reflns_number_total     4720
_reflns_number_gt     2997
_reflns_threshold_expression     I>2\s(I)
_refine_ls_structure_factor_coef     Fsqd
_refine_ls_matrix_type     full
_refine_ls_R_factor_all     0.1037
_refine_ls_R_factor_gt     0.0654
_refine_ls_wR_factor_gt     0.1634
_refine_ls_wR_factor_ref     0.1937
_refine_ls_goodness_of_fit_ref     1.004
_refine_ls_restrained_S_all     1.004
_refine_ls_number_reflns     4720
_refine_ls_number_parameters     291
_refine_ls_number_restraints     0
_refine_ls_hydrogen_treatment     constr
_refine_ls_weighting_scheme     calc
_refine_ls_weighting_details
                 'calc w=1/[\s^2^(Fo^2^)+(0.0969P)^2^] where P=(Fo^2^+2Fc^2^)/3'
_atom_sites_solution_hydrogens     geom
_atom_sites_solution_primary     direct
_atom_sites_solution_secondary     difmap
_refine_ls_shift/su_max     0.000
_refine_ls_shift/su_mean     0.000
_refine_diff_density_max     0.362
_refine_diff_density_min     -0.345
_refine_ls_extinction_method     none
_refine_ls_extinction_coef     ?
loop_
    _atom_type_symbol
    _atom_type_description
    _atom_type_scat_dispersion_real
    _atom_type_scat_dispersion_imag
    _atom_type_scat_source
    'C' 'C' 0.0033 0.0016
                         'International Tables Vol C Tables 4.2.6.8 and 6.1.1.4'
    'H' 'H' 0.0000 0.0000
                         'International Tables Vol C Tables 4.2.6.8 and 6.1.1.4'
    'N' 'N' 0.0061 0.0033
                         'International Tables Vol C Tables 4.2.6.8 and 6.1.1.4'
    'O' 'O' 0.0106 0.0060
                         'International Tables Vol C Tables 4.2.6.8 and 6.1.1.4'
    'Si' 'Si' 0.0817 0.0704
                         'International Tables Vol C Tables 4.2.6.8 and 6.1.1.4'
    'P' 'P' 0.1023 0.0942
                         'International Tables Vol C Tables 4.2.6.8 and 6.1.1.4'
    'Cl' 'Cl' 0.1484 0.1585
                         'International Tables Vol C Tables 4.2.6.8 and 6.1.1.4'
_computing_data_collection     'SMART (Bruker, 2001)'
_computing_cell_refinement     'SAINT (Bruker, 2001)'
_computing_data_reduction     'SAINT (Bruker, 2001)'
_computing_structure_solution     'SHELXS97 (Sheldrick, 2008)'
_computing_structure_refinement     'SHELXL97 (Sheldrick, 2008)'
_computing_molecular_graphics     'SHELXTL (Sheldrick, 2008)'
_computing_publication_material     'SHELXTL (Sheldrick, 2008)'
loop_
    _atom_site_type_symbol
    _atom_site_label
    _atom_site_fract_x
    _atom_site_fract_y
    _atom_site_fract_z
    _atom_site_U_iso_or_equiv
    _atom_site_adp_type
    _atom_site_calc_flag
    _atom_site_refinement_flags
    _atom_site_occupancy
    _atom_site_symmetry_multiplicity
    _atom_site_disorder_assembly
    _atom_site_disorder_group
    C C1 1.0122(4) 0.6821(4) 0.7954(4) 0.0437(11) Uani d . 1 1 . .
    C C2 0.9035(4) 0.7254(4) 0.8460(4) 0.0358(9) Uani d . 1 1 . .
    C C3 0.8260(4) 0.7889(4) 0.7813(4) 0.0438(11) Uani d . 1 1 . .
    H H3 0.7504 0.8184 0.8114 0.053 Uiso calc R 1 1 . .
    C C4 0.8579(4) 0.8088(4) 0.6755(4) 0.0457(11) Uani d . 1 1 . .
    H H4 0.8037 0.8499 0.6337 0.055 Uiso calc R 1 1 . .
    C C5 0.9678(5) 0.7691(5) 0.6316(4) 0.0514(12) Uani d . 1 1 . .
    C C6 1.0482(4) 0.7019(5) 0.6884(4) 0.0501(12) Uani d . 1 1 . .
    H H6 1.1228 0.6715 0.6563 0.060 Uiso calc R 1 1 . .
    C C7 0.8618(4) 0.7051(4) 0.9614(4) 0.0379(10) Uani d . 1 1 . .
    H H7 0.8979 0.6255 0.9680 0.045 Uiso calc R 1 1 . .
    C C8 0.8945(4) 0.8210(4) 1.0912(4) 0.0425(10) Uani d . 1 1 . .
    C C9 0.8522(4) 0.9521(4) 1.0853(5) 0.0531(12) Uani d . 1 1 . .
    H H9A 0.7647 0.9443 1.0554 0.080 Uiso calc R 1 1 . .
    H H9B 0.8986 0.9753 1.0277 0.080 Uiso calc R 1 1 . .
    H H9C 0.8666 1.0190 1.1690 0.080 Uiso calc R 1 1 . .
    C C10 1.0350(4) 0.8302(5) 1.1341(5) 0.0645(15) Uani d . 1 1 . .
    H H10A 1.0800 0.8493 1.0731 0.097 Uiso calc R 1 1 . .
    H H10B 1.0601 0.7481 1.1395 0.097 Uiso calc R 1 1 . .
    H H10C 1.0530 0.8988 1.2164 0.097 Uiso calc R 1 1 . .
    C C11 0.8290(5) 0.7924(5) 1.1928(4) 0.0567(13) Uani d . 1 1 . .
    H H11A 0.8597 0.7124 1.2011 0.068 Uiso calc R 1 1 . .
    H H11B 0.8499 0.8634 1.2745 0.068 Uiso calc R 1 1 . .
    C C12 0.4695(4) 0.7914(4) 0.9460(4) 0.0436(10) Uani d . 1 1 . .
    H H12A 0.5321 0.8633 0.9787 0.052 Uiso calc R 1 1 . .
    H H12B 0.3910 0.8250 0.9763 0.052 Uiso calc R 1 1 . .
    C C13 0.4549(4) 0.7405(4) 0.8012(4) 0.0423(10) Uani d . 1 1 . .
    H H13A 0.3894 0.6714 0.7699 0.051 Uiso calc R 1 1 . .
    H H13B 0.5320 0.7014 0.7720 0.051 Uiso calc R 1 1 . .
    C C14 0.4239(4) 0.8422(4) 0.7415(4) 0.0454(11) Uani d . 1 1 . .
    H H14A 0.4879 0.9126 0.7744 0.054 Uiso calc R 1 1 . .
    H H14B 0.3453 0.8793 0.7680 0.054 Uiso calc R 1 1 . .
    C C15 0.6068(5) 0.6880(5) 0.4263(5) 0.0603(13) Uani d . 1 1 . .
    H H15A 0.6707 0.6263 0.4277 0.072 Uiso calc R 1 1 . .
    H H15B 0.6443 0.7597 0.4088 0.072 Uiso calc R 1 1 . .
    C C16 0.5014(5) 0.6206(5) 0.3235(4) 0.0556(13) Uani d . 1 1 . .
    H H16A 0.5233 0.6140 0.2402 0.067 Uiso calc R 1 1 . .
    H H16B 0.4830 0.5330 0.3218 0.067 Uiso calc R 1 1 . .
    C C17 0.3320(5) 0.9231(4) 0.4212(4) 0.0544(13) Uani d . 1 1 . .
    H H17A 0.3551 1.0093 0.4219 0.065 Uiso calc R 1 1 . .
    H H17B 0.2420 0.9093 0.4015 0.065 Uiso calc R 1 1 . .
    C C18 0.3951(5) 0.8196(5) 0.3220(4) 0.0540(12) Uani d . 1 1 . .
    H H18A 0.3508 0.8010 0.2376 0.065 Uiso calc R 1 1 . .
    H H18B 0.4805 0.8484 0.3219 0.065 Uiso calc R 1 1 . .
    C C19 0.2604(5) 0.5652(5) 0.4171(4) 0.0592(13) Uani d . 1 1 . .
    H H19A 0.1737 0.5394 0.4154 0.071 Uiso calc R 1 1 . .
    H H19B 0.3090 0.4875 0.3989 0.071 Uiso calc R 1 1 . .
    C C20 0.2724(5) 0.6263(5) 0.3168(4) 0.0561(13) Uani d . 1 1 . .
    H H20A 0.2721 0.5589 0.2326 0.067 Uiso calc R 1 1 . .
    H H20B 0.2042 0.6832 0.3148 0.067 Uiso calc R 1 1 . .
    Cl Cl1 1.11497(12) 0.59273(13) 0.86003(13) 0.0648(4) Uani d . 1 1 . .
    Cl Cl2 1.01035(15) 0.8000(2) 0.50014(16) 0.1002(7) Uani d . 1 1 . .
    N N1 0.5068(3) 0.6877(3) 0.9955(3) 0.0420(9) Uani d . 1 1 . .
    H H1 0.4481 0.6388 1.0041 0.050 Uiso calc R 1 1 . .
    N N2 0.3930(3) 0.7025(3) 0.3565(3) 0.0455(9) Uani d . 1 1 . .
    O O1 0.7265(2) 0.6839(3) 0.9344(3) 0.0386(7) Uani d . 1 1 . .
    O O2 0.6939(3) 0.7780(3) 1.1629(3) 0.0526(8) Uani d . 1 1 . .
    O O3 0.6623(3) 0.5297(3) 1.0444(3) 0.0529(8) Uani d . 1 1 . .
    O O4 0.5583(3) 0.7371(3) 0.5471(3) 0.0515(8) Uani d . 1 1 . .
    O O5 0.3694(3) 0.9157(3) 0.5428(3) 0.0493(8) Uani d . 1 1 . .
    O O6 0.3041(3) 0.6576(3) 0.5381(3) 0.0481(8) Uani d . 1 1 . .
    P P1 0.64665(11) 0.65882(11) 1.03461(10) 0.0383(3) Uani d . 1 1 . .
    Si Si1 0.41111(11) 0.77709(11) 0.56192(11) 0.0373(3) Uani d . 1 1 . .
loop_
    _atom_site_aniso_label
    _atom_site_aniso_U_11
    _atom_site_aniso_U_22
    _atom_site_aniso_U_33
    _atom_site_aniso_U_12
    _atom_site_aniso_U_13
    _atom_site_aniso_U_23
    C1 0.036(3) 0.049(3) 0.051(3) -0.001(2) 0.000(2) 0.027(2)
    C2 0.028(2) 0.036(2) 0.048(2) 0.0010(18) 0.0038(18) 0.0212(19)
    C3 0.033(2) 0.050(3) 0.055(3) 0.000(2) 0.001(2) 0.028(2)
    C4 0.037(3) 0.059(3) 0.047(3) 0.000(2) -0.001(2) 0.027(2)
    C5 0.047(3) 0.067(3) 0.050(3) -0.003(2) 0.005(2) 0.033(2)
    C6 0.038(3) 0.060(3) 0.057(3) 0.001(2) 0.009(2) 0.027(2)
    C7 0.034(2) 0.038(2) 0.047(2) -0.0011(18) 0.0017(19) 0.023(2)
    C8 0.036(3) 0.047(3) 0.045(3) -0.008(2) -0.0044(19) 0.021(2)
    C9 0.053(3) 0.044(3) 0.058(3) -0.010(2) 0.003(2) 0.015(2)
    C10 0.049(3) 0.070(4) 0.067(3) -0.012(3) -0.016(3) 0.021(3)
    C11 0.059(3) 0.065(3) 0.041(3) -0.019(3) -0.010(2) 0.018(2)
    C12 0.045(3) 0.043(2) 0.046(3) 0.007(2) 0.011(2) 0.018(2)
    C13 0.048(3) 0.036(2) 0.041(2) 0.002(2) 0.005(2) 0.0121(19)
    C14 0.052(3) 0.041(2) 0.045(3) 0.009(2) 0.006(2) 0.017(2)
    C15 0.051(3) 0.067(3) 0.066(3) 0.018(3) 0.022(3) 0.024(3)
    C16 0.067(4) 0.054(3) 0.047(3) 0.015(3) 0.028(2) 0.013(2)
    C17 0.062(3) 0.047(3) 0.060(3) 0.002(2) -0.007(2) 0.029(2)
    C18 0.066(3) 0.053(3) 0.046(3) 0.001(2) 0.005(2) 0.023(2)
    C19 0.068(4) 0.052(3) 0.051(3) -0.016(3) 0.007(3) 0.012(2)
    C20 0.067(4) 0.053(3) 0.041(3) -0.009(2) 0.003(2) 0.009(2)
    Cl1 0.0502(8) 0.0797(9) 0.0828(10) 0.0257(7) 0.0131(7) 0.0496(8)
    Cl2 0.0808(12) 0.1756(19) 0.0855(11) 0.0259(11) 0.0294(9) 0.0912(13)
    N1 0.041(2) 0.051(2) 0.045(2) -0.0031(17) 0.0070(16) 0.0286(18)
    N2 0.054(3) 0.041(2) 0.043(2) 0.0000(18) 0.0076(18) 0.0159(17)
    O1 0.0308(16) 0.0466(17) 0.0395(16) -0.0060(13) 0.0009(12) 0.0180(13)
    O2 0.052(2) 0.066(2) 0.0388(17) -0.0108(16) 0.0013(15) 0.0198(16)
    O3 0.0414(19) 0.0554(19) 0.072(2) -0.0042(15) -0.0008(15) 0.0372(17)
    O4 0.0430(19) 0.068(2) 0.0493(19) 0.0093(16) 0.0092(15) 0.0270(16)
    O5 0.068(2) 0.0364(16) 0.0422(17) 0.0120(15) 0.0025(15) 0.0140(14)
    O6 0.054(2) 0.0482(18) 0.0408(17) -0.0099(15) 0.0080(14) 0.0145(14)
    P1 0.0384(7) 0.0428(7) 0.0382(6) -0.0051(5) 0.0029(5) 0.0204(5)
    Si1 0.0385(7) 0.0367(7) 0.0372(6) 0.0038(5) 0.0048(5) 0.0140(5)
_geom_special_details
;
All e.s.d.'s (except the e.s.d. in the dihedral angle between two l.s. planes)
are estimated using the full covariance matrix. The cell e.s.d.'s are taken
into account individually in the estimation of e.s.d.'s in distances, angles
and torsion angles; correlations between e.s.d.'s in cell parameters are only
used when they are defined by crystal symmetry. An approximate (isotropic)
treatment of cell e.s.d.'s is used for estimating e.s.d.'s involving l.s.
planes.
;
loop_
    _geom_bond_atom_site_label_1
    _geom_bond_atom_site_label_2
    _geom_bond_site_symmetry_2
    _geom_bond_distance
    _geom_bond_publ_flag
    C1 C2 . 1.368(6) ?
    C1 C6 . 1.392(6) ?
    C1 Cl1 . 1.754(4) ?
    C2 C3 . 1.400(5) ?
    C2 C7 . 1.508(5) ?
    C3 C4 . 1.365(6) ?
    C3 H3 . 0.9300 ?
    C4 C5 . 1.345(6) ?
    C4 H4 . 0.9300 ?
    C5 C6 . 1.390(6) ?
    C5 Cl2 . 1.739(5) ?
    C6 H6 . 0.9300 ?
    C7 O1 . 1.458(5) ?
    C7 C8 . 1.557(6) ?
    C7 H7 . 0.9800 ?
    C8 C11 . 1.527(6) ?
    C8 C9 . 1.529(6) ?
    C8 C10 . 1.532(6) ?
    C9 H9A . 0.9600 ?
    C9 H9B . 0.9600 ?
    C9 H9C . 0.9600 ?
    C10 H10A . 0.9600 ?
    C10 H10B . 0.9600 ?
    C10 H10C . 0.9600 ?
    C11 O2 . 1.454(5) ?
    C11 H11A . 0.9700 ?
    C11 H11B . 0.9700 ?
    C12 N1 . 1.474(5) ?
    C12 C13 . 1.514(5) ?
    C12 H12A . 0.9700 ?
    C12 H12B . 0.9700 ?
    C13 C14 . 1.517(5) ?
    C13 H13A . 0.9700 ?
    C13 H13B . 0.9700 ?
    C14 Si1 . 1.879(4) ?
    C14 H14A . 0.9700 ?
    C14 H14B . 0.9700 ?
    C15 O4 . 1.429(5) ?
    C15 C16 . 1.509(7) ?
    C15 H15A . 0.9700 ?
    C15 H15B . 0.9700 ?
    C16 N2 . 1.472(6) ?
    C16 H16A . 0.9700 ?
    C16 H16B . 0.9700 ?
    C17 O5 . 1.420(5) ?
    C17 C18 . 1.501(7) ?
    C17 H17A . 0.9700 ?
    C17 H17B . 0.9700 ?
    C18 N2 . 1.467(5) ?
    C18 H18A . 0.9700 ?
    C18 H18B . 0.9700 ?
    C19 O6 . 1.405(5) ?
    C19 C20 . 1.522(6) ?
    C19 H19A . 0.9700 ?
    C19 H19B . 0.9700 ?
    C20 N2 . 1.475(6) ?
    C20 H20A . 0.9700 ?
    C20 H20B . 0.9700 ?
    N1 P1 . 1.592(3) ?
    N1 H1 . 0.8600 ?
    N2 Si1 . 2.148(4) ?
    O1 P1 . 1.585(3) ?
    O2 P1 . 1.590(3) ?
    O3 P1 . 1.465(3) ?
    O4 Si1 . 1.657(3) ?
    O5 Si1 . 1.665(3) ?
    O6 Si1 . 1.664(3) ?
loop_
    _geom_angle_atom_site_label_1
    _geom_angle_atom_site_label_2
    _geom_angle_atom_site_label_3
    _geom_angle_site_symmetry_1
    _geom_angle_site_symmetry_3
    _geom_angle
    _geom_angle_publ_flag
    C2 C1 C6 . . 123.3(4) ?
    C2 C1 Cl1 . . 121.6(3) ?
    C6 C1 Cl1 . . 115.1(3) ?
    C1 C2 C3 . . 116.1(4) ?
    C1 C2 C7 . . 124.6(4) ?
    C3 C2 C7 . . 119.3(4) ?
    C4 C3 C2 . . 122.1(4) ?
    C4 C3 H3 . . 119.0 ?
    C2 C3 H3 . . 119.0 ?
    C5 C4 C3 . . 120.0(4) ?
    C5 C4 H4 . . 120.0 ?
    C3 C4 H4 . . 120.0 ?
    C4 C5 C6 . . 121.3(4) ?
    C4 C5 Cl2 . . 119.7(4) ?
    C6 C5 Cl2 . . 118.9(4) ?
    C5 C6 C1 . . 117.2(4) ?
    C5 C6 H6 . . 121.4 ?
    C1 C6 H6 . . 121.4 ?
    O1 C7 C2 . . 105.1(3) ?
    O1 C7 C8 . . 109.2(3) ?
    C2 C7 C8 . . 115.6(3) ?
    O1 C7 H7 . . 108.9 ?
    C2 C7 H7 . . 108.9 ?
    C8 C7 H7 . . 108.9 ?
    C11 C8 C9 . . 108.6(4) ?
    C11 C8 C10 . . 106.7(4) ?
    C9 C8 C10 . . 110.2(4) ?
    C11 C8 C7 . . 108.3(3) ?
    C9 C8 C7 . . 112.3(3) ?
    C10 C8 C7 . . 110.5(4) ?
    C8 C9 H9A . . 109.5 ?
    C8 C9 H9B . . 109.5 ?
    H9A C9 H9B . . 109.5 ?
    C8 C9 H9C . . 109.5 ?
    H9A C9 H9C . . 109.5 ?
    H9B C9 H9C . . 109.5 ?
    C8 C10 H10A . . 109.5 ?
    C8 C10 H10B . . 109.5 ?
    H10A C10 H10B . . 109.5 ?
    C8 C10 H10C . . 109.5 ?
    H10A C10 H10C . . 109.5 ?
    H10B C10 H10C . . 109.5 ?
    O2 C11 C8 . . 112.8(3) ?
    O2 C11 H11A . . 109.0 ?
    C8 C11 H11A . . 109.0 ?
    O2 C11 H11B . . 109.0 ?
    C8 C11 H11B . . 109.0 ?
    H11A C11 H11B . . 107.8 ?
    N1 C12 C13 . . 111.7(3) ?
    N1 C12 H12A . . 109.3 ?
    C13 C12 H12A . . 109.3 ?
    N1 C12 H12B . . 109.3 ?
    C13 C12 H12B . . 109.3 ?
    H12A C12 H12B . . 107.9 ?
    C12 C13 C14 . . 115.4(3) ?
    C12 C13 H13A . . 108.4 ?
    C14 C13 H13A . . 108.4 ?
    C12 C13 H13B . . 108.4 ?
    C14 C13 H13B . . 108.4 ?
    H13A C13 H13B . . 107.5 ?
    C13 C14 Si1 . . 114.4(3) ?
    C13 C14 H14A . . 108.7 ?
    Si1 C14 H14A . . 108.7 ?
    C13 C14 H14B . . 108.7 ?
    Si1 C14 H14B . . 108.7 ?
    H14A C14 H14B . . 107.6 ?
    O4 C15 C16 . . 108.8(4) ?
    O4 C15 H15A . . 109.9 ?
    C16 C15 H15A . . 109.9 ?
    O4 C15 H15B . . 109.9 ?
    C16 C15 H15B . . 109.9 ?
    H15A C15 H15B . . 108.3 ?
    N2 C16 C15 . . 106.1(4) ?
    N2 C16 H16A . . 110.5 ?
    C15 C16 H16A . . 110.5 ?
    N2 C16 H16B . . 110.5 ?
    C15 C16 H16B . . 110.5 ?
    H16A C16 H16B . . 108.7 ?
    O5 C17 C18 . . 108.9(4) ?
    O5 C17 H17A . . 109.9 ?
    C18 C17 H17A . . 109.9 ?
    O5 C17 H17B . . 109.9 ?
    C18 C17 H17B . . 109.9 ?
    H17A C17 H17B . . 108.3 ?
    N2 C18 C17 . . 106.2(4) ?
    N2 C18 H18A . . 110.5 ?
    C17 C18 H18A . . 110.5 ?
    N2 C18 H18B . . 110.5 ?
    C17 C18 H18B . . 110.5 ?
    H18A C18 H18B . . 108.7 ?
    O6 C19 C20 . . 108.9(4) ?
    O6 C19 H19A . . 109.9 ?
    C20 C19 H19A . . 109.9 ?
    O6 C19 H19B . . 109.9 ?
    C20 C19 H19B . . 109.9 ?
    H19A C19 H19B . . 108.3 ?
    N2 C20 C19 . . 105.2(4) ?
    N2 C20 H20A . . 110.7 ?
    C19 C20 H20A . . 110.7 ?
    N2 C20 H20B . . 110.7 ?
    C19 C20 H20B . . 110.7 ?
    H20A C20 H20B . . 108.8 ?
    C12 N1 P1 . . 125.4(3) ?
    C12 N1 H1 . . 117.3 ?
    P1 N1 H1 . . 117.3 ?
    C18 N2 C16 . . 114.4(4) ?
    C18 N2 C20 . . 113.7(4) ?
    C16 N2 C20 . . 113.3(4) ?
    C18 N2 Si1 . . 104.9(3) ?
    C16 N2 Si1 . . 104.3(3) ?
    C20 N2 Si1 . . 104.9(3) ?
    C7 O1 P1 . . 120.6(2) ?
    C11 O2 P1 . . 114.1(3) ?
    C15 O4 Si1 . . 122.9(3) ?
    C17 O5 Si1 . . 123.0(3) ?
    C19 O6 Si1 . . 123.8(3) ?
    O3 P1 O1 . . 113.75(18) ?
    O3 P1 O2 . . 113.69(17) ?
    O1 P1 O2 . . 102.17(16) ?
    O3 P1 N1 . . 114.75(18) ?
    O1 P1 N1 . . 105.51(16) ?
    O2 P1 N1 . . 105.78(18) ?
    O4 Si1 O6 . . 118.09(17) ?
    O4 Si1 O5 . . 117.49(17) ?
    O6 Si1 O5 . . 120.06(17) ?
    O4 Si1 C14 . . 97.52(18) ?
    O6 Si1 C14 . . 96.54(18) ?
    O5 Si1 C14 . . 96.87(16) ?
    O4 Si1 N2 . . 83.46(15) ?
    O6 Si1 N2 . . 82.74(14) ?
    O5 Si1 N2 . . 82.90(14) ?
    C14 Si1 N2 . . 178.98(19) ?
loop_
    _geom_torsion_atom_site_label_1
    _geom_torsion_atom_site_label_2
    _geom_torsion_atom_site_label_3
    _geom_torsion_atom_site_label_4
    _geom_torsion_site_symmetry_1
    _geom_torsion_site_symmetry_2
    _geom_torsion_site_symmetry_3
    _geom_torsion_site_symmetry_4
    _geom_torsion
    _geom_torsion_publ_flag
    C6 C1 C2 C3 . . . . 1.9(6) ?
    Cl1 C1 C2 C3 . . . . -176.4(3) ?
    C6 C1 C2 C7 . . . . 179.8(4) ?
    Cl1 C1 C2 C7 . . . . 1.5(6) ?
    C1 C2 C3 C4 . . . . -1.2(6) ?
    C7 C2 C3 C4 . . . . -179.2(4) ?
    C2 C3 C4 C5 . . . . -1.2(7) ?
    C3 C4 C5 C6 . . . . 3.1(7) ?
    C3 C4 C5 Cl2 . . . . -177.7(4) ?
    C4 C5 C6 C1 . . . . -2.4(7) ?
    Cl2 C5 C6 C1 . . . . 178.4(4) ?
    C2 C1 C6 C5 . . . . -0.2(7) ?
    Cl1 C1 C6 C5 . . . . 178.2(3) ?
    C1 C2 C7 O1 . . . . -143.9(4) ?
    C3 C2 C7 O1 . . . . 33.9(5) ?
    C1 C2 C7 C8 . . . . 95.6(5) ?
    C3 C2 C7 C8 . . . . -86.5(5) ?
    O1 C7 C8 C11 . . . . 53.4(4) ?
    C2 C7 C8 C11 . . . . 171.6(4) ?
    O1 C7 C8 C9 . . . . -66.6(4) ?
    C2 C7 C8 C9 . . . . 51.6(5) ?
    O1 C7 C8 C10 . . . . 169.9(3) ?
    C2 C7 C8 C10 . . . . -71.8(5) ?
    C9 C8 C11 O2 . . . . 62.5(5) ?
    C10 C8 C11 O2 . . . . -178.7(4) ?
    C7 C8 C11 O2 . . . . -59.7(5) ?
    N1 C12 C13 C14 . . . . -176.7(4) ?
    C12 C13 C14 Si1 . . . . 178.2(3) ?
    O4 C15 C16 N2 . . . . 40.0(5) ?
    O5 C17 C18 N2 . . . . 39.9(5) ?
    O6 C19 C20 N2 . . . . 40.0(5) ?
    C13 C12 N1 P1 . . . . 93.0(4) ?
    C17 C18 N2 C16 . . . . -147.6(4) ?
    C17 C18 N2 C20 . . . . 80.1(4) ?
    C17 C18 N2 Si1 . . . . -33.9(4) ?
    C15 C16 N2 C18 . . . . 79.0(5) ?
    C15 C16 N2 C20 . . . . -148.5(4) ?
    C15 C16 N2 Si1 . . . . -35.1(4) ?
    C19 C20 N2 C18 . . . . -148.7(4) ?
    C19 C20 N2 C16 . . . . 78.4(5) ?
    C19 C20 N2 Si1 . . . . -34.7(4) ?
    C2 C7 O1 P1 . . . . -179.8(2) ?
    C8 C7 O1 P1 . . . . -55.2(4) ?
    C8 C11 O2 P1 . . . . 62.2(5) ?
    C16 C15 O4 Si1 . . . . -26.8(5) ?
    C18 C17 O5 Si1 . . . . -28.5(5) ?
    C20 C19 O6 Si1 . . . . -27.5(5) ?
    C7 O1 P1 O3 . . . . -71.7(3) ?
    C7 O1 P1 O2 . . . . 51.2(3) ?
    C7 O1 P1 N1 . . . . 161.7(3) ?
    C11 O2 P1 O3 . . . . 71.4(3) ?
    C11 O2 P1 O1 . . . . -51.6(3) ?
    C11 O2 P1 N1 . . . . -161.7(3) ?
    C12 N1 P1 O3 . . . . -162.7(3) ?
    C12 N1 P1 O1 . . . . -36.6(4) ?
    C12 N1 P1 O2 . . . . 71.2(4) ?
    C15 O4 Si1 O6 . . . . 82.5(4) ?
    C15 O4 Si1 O5 . . . . -74.1(4) ?
    C15 O4 Si1 C14 . . . . -175.9(4) ?
    C15 O4 Si1 N2 . . . . 4.3(4) ?
    C19 O6 Si1 O4 . . . . -73.6(4) ?
    C19 O6 Si1 O5 . . . . 82.4(4) ?
    C19 O6 Si1 C14 . . . . -175.7(4) ?
    C19 O6 Si1 N2 . . . . 5.0(3) ?
    C17 O5 Si1 O4 . . . . 85.1(4) ?
    C17 O5 Si1 O6 . . . . -71.1(4) ?
    C17 O5 Si1 C14 . . . . -172.7(4) ?
    C17 O5 Si1 N2 . . . . 6.3(4) ?
    C13 C14 Si1 O4 . . . . -64.2(4) ?
    C13 C14 Si1 O6 . . . . 55.4(4) ?
    C13 C14 Si1 O5 . . . . 176.8(3) ?
    C18 N2 Si1 O4 . . . . -101.5(3) ?
    C16 N2 Si1 O4 . . . . 19.1(3) ?
    C20 N2 Si1 O4 . . . . 138.4(3) ?
    C18 N2 Si1 O6 . . . . 139.0(3) ?
    C16 N2 Si1 O6 . . . . -100.4(3) ?
    C20 N2 Si1 O6 . . . . 19.0(3) ?
    C18 N2 Si1 O5 . . . . 17.4(3) ?
    C16 N2 Si1 O5 . . . . 138.0(3) ?
    C20 N2 Si1 O5 . . . . -102.7(3) ?
loop_
    _geom_hbond_atom_site_label_D
    _geom_hbond_atom_site_label_H
    _geom_hbond_atom_site_label_A
    _geom_hbond_site_symmetry_A
    _geom_hbond_distance_DH
    _geom_hbond_distance_HA
    _geom_hbond_distance_DA
    _geom_hbond_angle_DHA
    N1 H1 O3 2_667 0.86 2.05 2.857(5) 155.4
    C6 H6 O6 1_655 0.93 2.45 3.332(6) 157.9
