# Supplementary material for: 4-(2,4-Dichloro­phen­yl)-5,5-dimethyl-2-(3-silatranyl­propyl­mino)-1,3,2-dioxa­phospho­rinane 2-oxide
Source: Acta Crystallogr Sect E Struct Rep Online. 2011 Nov 12;67(Pt 12):o3279. doi: 10.1107/S1600536811044928 (PMC3238936; doi:10.1107/S1600536811044928)
Supplement: Supplementary file 2 [file e-67-o3279-Isup2.hkl]

# 
# h,k,l, Fc-squared, Fo-squared, sigma(Fo-squared) and status flag 
# 
data_I
_shelx_title ' 050304am in P-1' 
_shelx_refln_list_code          4 
_shelx_F_calc_maximum      177.20 
_exptl_crystal_F_000       552.00 
_reflns_d_resolution_high  0.8107 
 
loop_ 
 _symmetry_equiv_pos_as_xyz 
 'x, y, z' 
 '-x, -y, -z' 
 
_cell_length_a    10.7738 
_cell_length_b    10.9320 
_cell_length_c    11.2807 
_cell_angle_alpha 111.135 
_cell_angle_beta   95.926 
_cell_angle_gamma  90.424 
 
_shelx_F_squared_multiplier     1.000 
 
loop_ 
 _refln_index_h 
 _refln_index_k 
 _refln_index_l 
 _refln_F_squared_calc 
 _refln_F_squared_meas 
 _refln_F_squared_sigma 
 _refln_observed_status 
   1   0   0     1156.08     1284.98     36.13 o 
   2   0   0     3404.13     3798.52     69.29 o 
   3   0   0     1857.98     2027.79     40.07 o 
   4   0   0     1604.62     1640.71     36.88 o 
   5   0   0       56.74       75.36     13.84 o 
   6   0   0      397.68      405.90     28.71 o 
   7   0   0      652.97      726.73     42.25 o 
   8   0   0      462.75      501.99     37.00 o 
   9   0   0       28.23       29.78     13.57 o 
  10   0   0       18.14       25.02     13.94 o 
  11   0   0        0.02       -9.48     12.14 o 
  12   0   0        7.08       14.34     16.77 o 
  13   0   0       81.95      114.15     32.67 o 
 -13   1   0        1.53        7.52     19.70 o 
 -12   1   0       60.99       97.35     26.22 o 
 -11   1   0      160.67      174.94     31.54 o 
 -10   1   0      161.21      165.85     28.48 o 
  -9   1   0        3.65       -0.83      9.32 o 
  -8   1   0      718.47      701.11     44.45 o 
  -7   1   0      273.40      264.60     28.71 o 
  -6   1   0      220.96      254.89     25.39 o 
  -5   1   0        7.63       -2.60      5.12 o 
  -4   1   0        1.62        1.33      5.12 o 
  -3   1   0     1907.31     2133.22     65.18 o 
  -2   1   0     5391.24     5784.01    102.42 o 
  -1   1   0     1431.55     1621.67     30.73 o 
   0   1   0     1257.88     1437.44     22.91 o 
   1   1   0       21.85       12.08      5.02 o 
   2   1   0      869.86      871.96     20.44 o 
   3   1   0      993.13      890.26     22.12 o 
   4   1   0       92.56      109.55      9.88 o 
   5   1   0     6108.86     6346.94    118.75 o 
   6   1   0      317.10      341.93     18.00 o 
   7   1   0       15.15       19.03      9.42 o 
   8   1   0       44.79       20.26     12.94 o 
   9   1   0      192.62      167.42     27.91 o 
  10   1   0      129.04      103.61     23.22 o 
  11   1   0       33.35       70.30     20.76 o 
  12   1   0       26.38       61.98     21.99 o 
  13   1   0      108.00      123.87     33.70 o 
 -13   2   0        0.00       22.92     21.79 o 
 -12   2   0       18.18       14.14     18.60 o 
 -11   2   0       75.13       90.66     24.65 o 
 -10   2   0        6.97       31.54     15.90 o 
  -9   2   0        0.12        2.79     10.48 o 
  -8   2   0       78.05       69.64     18.37 o 
  -7   2   0     1170.41     1182.61     55.16 o 
  -6   2   0      884.74      959.50     46.15 o 
  -5   2   0      939.62      868.93     39.83 o 
  -4   2   0      108.16      106.39      6.92 o 
  -3   2   0     1564.37     1536.16     34.52 o 
  -2   2   0      477.99      494.70     17.43 o 
   0   2   0    31401.20    33050.88    467.62 o 
   1   2   0       47.60       41.52      4.20 o 
   2   2   0    27459.00    29722.21    710.50 o 
   3   2   0      377.06      389.06     16.42 o 
   4   2   0      126.48      159.29     10.00 o 
   5   2   0      955.53      832.77     25.05 o 
   6   2   0     1260.40     1184.66     32.97 o 
   7   2   0      328.74      322.75     16.18 o 
   8   2   0       16.37       11.91     10.51 o 
   9   2   0      223.31      174.60     28.35 o 
  10   2   0      111.78       90.20     23.66 o 
  11   2   0       51.37       43.72     20.59 o 
  12   2   0        2.86       11.05     16.47 o 
 -12   3   0      149.55      153.71     31.27 o 
 -11   3   0        0.43       12.14     15.07 o 
 -10   3   0       30.89       28.61     16.17 o 
  -9   3   0       80.60       65.28     18.13 o 
  -8   3   0      412.03      427.13     33.40 o 
  -7   3   0       31.29       32.27     12.74 o 
  -6   3   0      807.82      839.98     23.04 o 
  -5   3   0      177.32      209.61     16.92 o 
  -4   3   0      719.40      638.79     39.19 o 
  -3   3   0      104.58      111.79      7.62 o 
  -2   3   0     3169.40     3270.49     64.53 o 
  -1   3   0     7142.02     7560.90    136.60 o 
   0   3   0      191.75      199.40      7.34 o 
   1   3   0      794.32      845.62     17.52 o 
   2   3   0      202.62      213.88     10.35 o 
   3   3   0        6.25        5.77      3.05 o 
   4   3   0      381.77      428.67     17.16 o 
   5   3   0     1427.07     1367.17     48.28 o 
   6   3   0      360.83      357.24     57.33 o 
   7   3   0      306.79      377.02     30.83 o 
   8   3   0       62.95       74.93     18.90 o 
   9   3   0        2.33        9.42     11.84 o 
  10   3   0       42.56       70.37     20.59 o 
  11   3   0       81.72       85.07     24.19 o 
  12   3   0        4.96        3.29     16.20 o 
 -12   4   0       76.03       66.81     24.95 o 
 -11   4   0        0.20       18.37     13.91 o 
 -10   4   0       13.02       26.05     14.71 o 
  -9   4   0       13.45       18.60     11.98 o 
  -8   4   0      211.62      184.49     25.62 o 
  -7   4   0       37.37       34.70     12.41 o 
  -6   4   0      278.47      333.74     24.69 o 
  -5   4   0     1375.39     1389.59     35.02 o 
  -4   4   0      108.86      144.05     28.30 o 
  -3   4   0      424.66      468.92     24.62 o 
  -2   4   0      262.58      273.28     12.96 o 
  -1   4   0      116.25       89.03     11.35 o 
   0   4   0      110.73      140.49      7.79 o 
   1   4   0      152.10      176.81     19.89 o 
   2   4   0      628.80      667.02     21.25 o 
   3   4   0      979.50      978.36     28.56 o 
   4   4   0      278.79      237.14     13.36 o 
   5   4   0       13.22       21.68      6.09 o 
   6   4   0        1.95       -0.91      3.86 o 
   7   4   0     1115.07     1064.92     35.74 o 
   8   4   0      251.55      249.90     31.24 o 
   9   4   0       94.27      121.84     24.19 o 
  10   4   0        4.67       22.13     15.44 o 
  11   4   0       11.32       33.80     19.50 o 
  12   4   0        0.36       -7.19     13.34 o 
 -12   5   0        0.26        6.79     16.20 o 
 -11   5   0        9.39       19.56     14.64 o 
 -10   5   0      192.30      281.70     35.47 o 
  -9   5   0        1.04       18.90     12.44 o 
  -8   5   0      136.41      102.67     19.36 o 
  -7   5   0     1054.57     1002.58     49.07 o 
  -6   5   0      140.37      127.09     18.50 o 
  -5   5   0       87.49       76.67      7.45 o 
  -4   5   0       19.32       26.51      4.78 o 
  -3   5   0      858.38      965.19     27.95 o 
  -2   5   0      666.42      708.43     24.50 o 
  -1   5   0      619.82      690.25     23.57 o 
   0   5   0      216.16      207.63      8.70 o 
   1   5   0      773.07      784.88     19.11 o 
   2   5   0       64.38       69.62      8.14 o 
   3   5   0      209.81      220.99     13.62 o 
   4   5   0       60.71       75.09      9.90 o 
   5   5   0       12.06       24.16      6.70 o 
   6   5   0        4.74        1.87      4.88 o 
   7   5   0        5.22        7.69      5.72 o 
   8   5   0      155.67      135.28     24.72 o 
   9   5   0       57.17       56.83     19.13 o 
  10   5   0        2.16       15.84     14.31 o 
  11   5   0       32.61       22.42     17.83 o 
 -11   6   0        4.62       25.35     15.57 o 
 -10   6   0       67.25       76.29     20.99 o 
  -9   6   0       14.81       12.14     13.18 o 
  -8   6   0        4.79       -2.41      5.93 o 
  -7   6   0       20.75       23.27      8.03 o 
  -6   6   0      617.54      588.11     25.57 o 
  -5   6   0        5.09        2.98      3.43 o 
  -4   6   0      133.44      139.75     12.08 o 
  -3   6   0       72.42       90.47      8.83 o 
  -2   6   0      103.14      130.61     12.54 o 
  -1   6   0       36.05       35.32      6.84 o 
   0   6   0       73.43       97.25     10.49 o 
   1   6   0        0.34        3.72      3.41 o 
   2   6   0      470.53      451.02     18.89 o 
   3   6   0      775.38      851.69     29.00 o 
   4   6   0        0.35       -1.94      4.12 o 
   5   6   0      110.29      118.40     13.42 o 
   6   6   0       20.06       23.35      8.42 o 
   7   6   0      279.71      301.76     22.28 o 
   8   6   0       15.28       15.04     15.01 o 
   9   6   0       53.10       39.92     18.20 o 
  10   6   0        0.09        4.52     15.70 o 
  11   6   0       18.50       24.52     19.73 o 
 -11   7   0        0.24        5.72     18.23 o 
 -10   7   0        1.17       25.32     15.17 o 
  -9   7   0       92.45       66.94     19.46 o 
  -8   7   0       10.72       47.08     16.57 o 
  -7   7   0       73.06       90.70     21.26 o 
  -6   7   0      600.40      641.49     44.22 o 
  -5   7   0      857.24      882.06     32.99 o 
  -4   7   0       23.87        4.72     10.45 o 
  -3   7   0      192.03      204.26     16.88 o 
  -2   7   0       72.94       90.80     11.77 o 
  -1   7   0     1647.37     1648.40     46.41 o 
   0   7   0      551.46      443.83     35.78 o 
   1   7   0        9.57        9.43      4.85 o 
   2   7   0       99.99      108.02     11.35 o 
   3   7   0      463.04      429.77     20.28 o 
   4   7   0       50.11       58.41     10.27 o 
   5   7   0       97.64      104.96     13.91 o 
   6   7   0       57.57       62.57     12.23 o 
   7   7   0       61.80       78.16     13.60 o 
   8   7   0      116.66      132.16     18.11 o 
   9   7   0       19.07        0.13     14.37 o 
  10   7   0       12.15        6.52     20.30 o 
 -10   8   0        5.50        8.72     13.61 o 
  -9   8   0        5.71        8.92     13.77 o 
  -8   8   0        5.11        3.63     12.14 o 
  -7   8   0       19.33       35.93     16.00 o 
  -6   8   0       51.18       69.20     18.57 o 
  -5   8   0       35.62       41.71     12.94 o 
  -4   8   0       27.08       51.03     10.39 o 
  -3   8   0       12.30       19.36      7.19 o 
  -2   8   0        1.13       12.20      5.72 o 
  -1   8   0      162.56      167.02     17.12 o 
   0   8   0      499.16      526.93     24.49 o 
   1   8   0        0.21        1.74      6.85 o 
   2   8   0       18.00       27.32     11.51 o 
   3   8   0       32.94       77.45     19.13 o 
   4   8   0      205.92      214.66     29.64 o 
   5   8   0      103.64      109.29     23.02 o 
   6   8   0       11.83        1.63      9.42 o 
   7   8   0       29.41       42.22     17.37 o 
   8   8   0      155.60      216.06     32.31 o 
  -9   9   0        0.18      -14.24     11.05 o 
  -8   9   0       78.30       97.38     24.75 o 
  -7   9   0        3.55       18.27     13.41 o 
  -6   9   0      104.76      102.84     23.82 o 
  -5   9   0       16.54        9.11      7.17 o 
  -4   9   0       79.79       85.72     17.37 o 
  -3   9   0      608.40      636.65     50.80 o 
  -2   9   0      189.12      192.85     25.55 o 
  -1   9   0       46.68       59.88     19.15 o 
   0   9   0       91.47      101.79     13.87 o 
   1   9   0      293.22      277.84     33.20 o 
   2   9   0        3.21        6.09     10.01 o 
   3   9   0       25.18       37.33     15.64 o 
   4   9   0       32.97       16.44     13.01 o 
   5   9   0      113.79      124.97     26.18 o 
   6   9   0       18.89       20.33     14.24 o 
   7   9   0        2.54       12.24     13.71 o 
   8   9   0       12.38       15.70     15.27 o 
  -8  10   0       46.51       49.14     21.29 o 
  -7  10   0       64.54       76.69     22.06 o 
  -6  10   0       26.72       45.28     19.20 o 
  -5  10   0       20.36       14.18      8.68 o 
  -4  10   0        2.92        7.72      7.42 o 
  -3  10   0      204.05      199.89     20.79 o 
  -2  10   0        5.29       16.28      8.62 o 
  -1  10   0       63.59      100.24     23.69 o 
   0  10   0       25.21       38.00     15.57 o 
   1  10   0       14.51        8.18     11.48 o 
   2  10   0       89.30       88.17     22.72 o 
   3  10   0        0.98        7.35     11.94 o 
   4  10   0       22.33       28.65     16.10 o 
   5  10   0       10.45       13.87     13.24 o 
   6  10   0       35.17       31.44     19.73 o 
   7  10   0       11.26       13.34     16.04 o 
  -6  11   0        2.26       -3.33     13.77 o 
  -5  11   0       12.66       27.85     15.47 o 
  -4  11   0        0.27        1.72      8.65 o 
  -3  11   0        3.02       -6.25      9.15 o 
  -2  11   0        6.12       16.27     12.61 o 
  -1  11   0        5.50       21.73     12.88 o 
   0  11   0       21.30       49.04     17.80 o 
   1  11   0        2.00       -0.57     10.61 o 
   2  11   0       42.00       39.29     19.33 o 
   3  11   0       24.61       16.30     15.27 o 
   4  11   0        0.22        8.68     13.54 o 
   5  11   0       18.15       14.17     15.84 o 
  -4  12   0       23.44       19.30     14.77 o 
  -3  12   0      220.77      226.94     37.46 o 
  -2  12   0        2.39        4.76     12.58 o 
  -1  12   0        0.00        3.43     11.54 o 
   0  12   0        1.11       10.08     12.11 o 
   1  12   0       11.04       22.16     15.60 o 
   2  12   0        0.12       18.76     15.90 o 
   3  12   0        1.11        2.63     15.30 o 
  -4 -12   1       31.51       60.85     24.25 o 
  -3 -12   1        1.09        7.29     14.91 o 
  -2 -12   1        3.88        9.05     13.34 o 
  -1 -12   1       11.86       20.96     15.04 o 
   0 -12   1        2.51        6.02     11.58 o 
   1 -12   1        0.13        1.16     11.78 o 
   2 -12   1       20.78       31.44     16.60 o 
   3 -12   1        2.30        3.13     12.48 o 
   4 -12   1        7.95       23.37     13.02 o 
   5 -12   1       25.64       43.29     19.00 o 
  -6 -11   1       13.45       17.57     16.54 o 
  -5 -11   1        0.10       23.99     16.30 o 
  -4 -11   1        0.07        2.36     11.84 o 
  -3 -11   1       20.00       14.27     14.17 o 
  -2 -11   1        5.78        3.13     10.58 o 
  -1 -11   1      166.23      121.27     25.62 o 
   0 -11   1        6.85       14.34     13.81 o 
   1 -11   1       19.12       19.96     12.54 o 
   2 -11   1       34.48       31.21     18.88 o 
   3 -11   1        1.77        5.50     15.35 o 
   4 -11   1       78.13       71.04     19.00 o 
   5 -11   1      119.46      145.19     28.75 o 
   6 -11   1        6.75       16.54     15.40 o 
   7 -11   1       12.29      -12.98     15.10 o 
  -8 -10   1       19.53        1.53     13.57 o 
  -7 -10   1       54.73       55.33     21.06 o 
  -6 -10   1       12.10       19.76     14.67 o 
  -5 -10   1      134.51      148.62     30.51 o 
  -4 -10   1      123.47      135.55     28.25 o 
  -3 -10   1       31.12       72.46     22.13 o 
  -2 -10   1       27.95       57.46     19.13 o 
  -1 -10   1       14.34       37.00     14.67 o 
   0 -10   1       18.90       25.80      9.30 o 
   1 -10   1       30.82       41.31     10.45 o 
   2 -10   1        0.43       -1.62      6.81 o 
   3 -10   1       75.64       53.20     11.85 o 
   4 -10   1       43.37       34.84     11.66 o 
   5 -10   1        1.62       28.41     14.94 o 
   6 -10   1        7.14        8.75     11.48 o 
   7 -10   1       24.45       -6.92     12.11 o 
   8 -10   1       34.06       41.02     19.63 o 
  -8  -9   1        2.64       14.54     15.04 o 
  -7  -9   1      145.20      118.98     26.25 o 
  -6  -9   1       14.76       37.43     16.84 o 
  -5  -9   1       83.65      135.15     27.81 o 
  -4  -9   1       14.32        6.55     10.55 o 
  -3  -9   1       17.14       18.17     11.68 o 
  -2  -9   1       34.83       35.90     14.57 o 
  -1  -9   1      402.92      351.47     54.46 o 
   0  -9   1       73.56       63.53     11.98 o 
   1  -9   1      201.08      193.94     33.02 o 
   2  -9   1       86.71       66.61     21.34 o 
   3  -9   1      108.07      128.53     19.76 o 
   4  -9   1      119.26      148.51     24.64 o 
   5  -9   1        6.48       10.26      6.62 o 
   6  -9   1       59.79       80.91     21.43 o 
   7  -9   1      155.95      234.49     35.83 o 
   8  -9   1       69.26       69.24     22.59 o 
   9  -9   1       11.64        3.79     13.41 o 
  -8  -8   1       46.26       60.95     20.76 o 
  -7  -8   1        3.31       -0.10     10.85 o 
  -6  -8   1       31.34       45.68     16.20 o 
  -5  -8   1      151.28      153.58     25.85 o 
  -4  -8   1        7.41       13.44     10.35 o 
  -3  -8   1      307.30      247.27     29.11 o 
  -2  -8   1      693.00      697.42     43.82 o 
  -1  -8   1      628.66      665.33     27.60 o 
   0  -8   1        4.39        6.37      5.13 o 
   1  -8   1      198.63      199.83     24.55 o 
   2  -8   1      209.81      226.08     29.23 o 
   3  -8   1        9.95       14.78      6.40 o 
   5  -8   1       13.35       12.55      6.31 o 
   6  -8   1       67.00       98.45     21.63 o 
   7  -8   1        0.05        7.69     10.45 o 
   8  -8   1       15.03        3.96     12.81 o 
   9  -8   1      121.28      164.29     31.37 o 
  10  -8   1       25.83       48.01     21.56 o 
 -10  -7   1       65.23       50.60     23.39 o 
  -9  -7   1      166.03      217.92     34.83 o 
  -8  -7   1       21.46        6.39      8.56 o 
  -7  -7   1       75.94       23.31     26.27 o 
  -6  -7   1       17.45       11.56      6.98 o 
  -5  -7   1        5.79       11.84      7.50 o 
  -4  -7   1       23.42       12.48      6.94 o 
  -3  -7   1        0.01        0.42      4.39 o 
  -2  -7   1       67.20       50.17     13.51 o 
  -1  -7   1       49.49       54.60     13.06 o 
   0  -7   1       10.55        6.71      4.87 o 
   1  -7   1      562.58      519.44     22.76 o 
   2  -7   1      310.26      283.00     23.29 o 
   3  -7   1       65.86       73.12     12.24 o 
   4  -7   1      513.06      547.82     24.84 o 
   5  -7   1       12.83        7.29      5.68 o 
   6  -7   1      128.03      123.87     23.89 o 
   7  -7   1      281.23      271.76     35.37 o 
   8  -7   1       27.54       28.78     15.14 o 
   9  -7   1       16.99       30.08     17.20 o 
  10  -7   1      142.93      140.90     30.21 o 
  11  -7   1       32.39       36.53     17.33 o 
 -11  -6   1       26.56        9.58     16.90 o 
 -10  -6   1      113.34       50.67     21.03 o 
  -9  -6   1       80.38       55.66     19.10 o 
  -8  -6   1       13.44       20.73      9.31 o 
  -7  -6   1      131.16      138.00     17.15 o 
  -6  -6   1      118.01      123.07     19.63 o 
  -5  -6   1      319.48      287.21     22.99 o 
  -4  -6   1      142.29      196.85     31.36 o 
  -3  -6   1      103.36      100.66     13.84 o 
  -2  -6   1      317.37      241.65     12.98 o 
  -1  -6   1      602.87      586.37     26.74 o 
   0  -6   1      469.06      470.25     20.10 o 
   1  -6   1      984.49     1099.28     36.10 o 
   2  -6   1      349.90      286.17     12.21 o 
   3  -6   1      223.99      203.76     11.69 o 
   4  -6   1      352.55      329.66     13.28 o 
   5  -6   1      564.59      587.54     18.84 o 
   6  -6   1      325.26      366.21     36.90 o 
   7  -6   1        5.06        7.54      6.86 o 
   8  -6   1      115.59      138.32     16.86 o 
   9  -6   1      150.57       97.83     16.17 o 
  10  -6   1       28.71       18.53     15.01 o 
  11  -6   1       35.15       16.84     15.34 o 
 -12  -5   1        1.11       13.74     16.47 o 
 -11  -5   1        4.31        1.93     16.24 o 
 -10  -5   1       27.26       12.11     16.80 o 
  -9  -5   1      329.01      347.48     38.56 o 
  -8  -5   1       94.95       91.79     21.03 o 
  -7  -5   1       12.42       15.33      6.84 o 
  -6  -5   1        1.08       -0.02      4.49 o 
  -5  -5   1        1.09       -3.48      3.21 o 
  -4  -5   1      104.05      102.24     10.92 o 
  -3  -5   1      630.48      643.69     30.61 o 
  -2  -5   1        0.14        3.11      3.00 o 
  -1  -5   1      126.43      139.45      7.26 o 
   0  -5   1        2.73        4.44      2.96 o 
   1  -5   1       30.16       49.85     16.93 o 
   2  -5   1      491.01      532.81     14.15 o 
   3  -5   1       25.54       26.82      5.24 o 
   4  -5   1     1352.64     1432.44     30.90 o 
   5  -5   1      320.58      324.48     12.71 o 
   6  -5   1      599.68      606.39     25.56 o 
   7  -5   1     1079.56     1027.91     44.60 o 
   8  -5   1        5.01        3.84      6.85 o 
   9  -5   1       81.39       67.71     18.27 o 
  10  -5   1       72.86       64.71     18.10 o 
  11  -5   1       70.05       64.62     14.61 o 
  12  -5   1      187.24      182.45     23.29 o 
 -12  -4   1        0.81      -13.97     15.54 o 
 -11  -4   1       16.47       42.99     20.00 o 
 -10  -4   1       90.09      110.63     25.69 o 
  -9  -4   1      348.05      327.38     37.36 o 
  -8  -4   1       21.83       17.27     12.74 o 
  -7  -4   1      220.54      259.17     18.30 o 
  -6  -4   1      533.71      546.32     22.91 o 
  -5  -4   1      410.60      449.85     19.69 o 
  -3  -4   1      891.90      981.18     28.15 o 
  -2  -4   1      247.78      227.81     28.78 o 
  -1  -4   1      663.24      689.56     15.90 o 
   0  -4   1       77.06      100.21     11.98 o 
   1  -4   1     1298.62     1355.18     38.98 o 
   2  -4   1     1276.60     1517.96     35.18 o 
   3  -4   1        3.99        6.95      2.47 o 
   4  -4   1     3033.53     3063.80     52.96 o 
   5  -4   1     1360.05     1389.71     29.42 o 
   6  -4   1       96.97      127.13     18.03 o 
   7  -4   1        1.90        3.86      8.05 o 
   8  -4   1      177.36      195.67     26.32 o 
   9  -4   1       20.56       29.21     14.44 o 
  10  -4   1       83.96      158.93     27.85 o 
  11  -4   1        5.15       16.90     13.67 o 
  12  -4   1       12.50       29.94     18.53 o 
 -12  -3   1        0.07        1.40     14.67 o 
 -11  -3   1       56.76       63.88     20.56 o 
 -10  -3   1       22.45       40.59     18.07 o 
  -9  -3   1      327.88      361.75     39.33 o 
  -8  -3   1      973.11      994.00     55.33 o 
  -7  -3   1      575.92      546.81     24.44 o 
  -6  -3   1      117.77      141.43     18.17 o 
  -5  -3   1      185.40      185.77     12.91 o 
  -4  -3   1     1016.40      974.05     28.22 o 
  -3  -3   1      118.06      110.46     12.11 o 
  -2  -3   1      157.68      156.20      8.75 o 
  -1  -3   1      278.56      288.54      8.49 o 
   0  -3   1       20.38       13.92      5.46 o 
   1  -3   1     1128.65     1261.87     22.55 o 
   2  -3   1      359.34      392.28     10.70 o 
   3  -3   1        1.49       -0.21      1.96 o 
   4  -3   1      291.43      284.98     11.27 o 
   5  -3   1        1.89        4.58      2.59 o 
   6  -3   1      618.84      554.29     32.80 o 
   7  -3   1      965.08      846.87     44.55 o 
   8  -3   1      290.92      277.98     30.58 o 
   9  -3   1      775.11      749.02     47.91 o 
  10  -3   1        3.27        5.92     12.18 o 
  11  -3   1       11.76       16.60     16.57 o 
  12  -3   1        0.92       19.03     16.84 o 
 -13  -2   1       12.13       20.33     18.70 o 
 -12  -2   1       56.55       48.81     21.69 o 
 -11  -2   1      253.96      260.21     38.86 o 
 -10  -2   1       27.13        4.86     13.31 o 
  -9  -2   1        1.42        8.68     11.81 o 
  -8  -2   1      115.65      152.81     24.99 o 
  -7  -2   1     1294.57     1293.44     36.47 o 
  -6  -2   1      119.68      153.10     30.73 o 
  -5  -2   1     4668.97     4994.98     98.51 o 
  -4  -2   1      528.28      549.97     18.64 o 
  -3  -2   1      760.65      830.78     22.87 o 
  -1  -2   1     1449.73     1590.08     32.46 o 
   0  -2   1      108.13      115.17      6.09 o 
   1  -2   1     3758.86     4085.67     74.74 o 
   2  -2   1     6761.39     7028.57    102.37 o 
   3  -2   1     3765.16     4288.17     78.98 o 
   4  -2   1      495.71      566.04     28.08 o 
   5  -2   1     1762.38     1800.78     64.71 o 
   6  -2   1       79.17       90.46     16.17 o 
   7  -2   1       38.54       53.37     14.91 o 
   8  -2   1       21.14       33.50     14.01 o 
   9  -2   1       57.02       38.96     16.27 o 
  10  -2   1       97.11      105.63     23.72 o 
  11  -2   1        0.69        1.36     13.51 o 
  12  -2   1       77.90       89.00     25.39 o 
  13  -2   1       29.14       58.72     27.71 o 
 -13  -1   1        0.90      -23.26     15.50 o 
 -12  -1   1        7.44       -4.89     15.14 o 
 -11  -1   1       13.53        2.89     13.81 o 
 -10  -1   1       50.86       37.70     17.30 o 
  -9  -1   1        9.07        9.05     11.31 o 
  -8  -1   1      818.56      702.91     45.55 o 
  -7  -1   1     1300.97     1444.68     64.21 o 
  -6  -1   1      786.99      749.29     23.40 o 
  -5  -1   1      118.82      153.40      9.47 o 
  -4  -1   1      196.58      226.43     12.86 o 
  -3  -1   1     1130.26     1094.05     26.08 o 
  -2  -1   1     7491.14     8369.85    147.47 o 
   0  -1   1      117.83      100.05      3.56 o 
   1  -1   1    16571.37    17420.47    243.46 o 
   2  -1   1      489.99      476.51     11.70 o 
   3  -1   1     6633.03     7145.13    186.85 o 
   4  -1   1     1950.37     2003.30     66.51 o 
   5  -1   1      102.74      116.45     17.00 o 
   6  -1   1      281.97      304.86     24.45 o 
   7  -1   1      199.97      225.68     26.65 o 
   8  -1   1        9.35        2.30      8.78 o 
   9  -1   1      109.54      133.48     24.65 o 
  10  -1   1       37.25       58.09     18.60 o 
  11  -1   1       60.02       77.06     22.59 o 
  12  -1   1        0.83       -2.96     13.57 o 
  13  -1   1       30.20       63.58     28.68 o 
 -13   0   1       37.78       27.98     21.06 o 
 -12   0   1       23.73       14.24     16.60 o 
 -11   0   1       32.76       40.86     18.70 o 
 -10   0   1      481.65      518.99     48.21 o 
  -9   0   1      146.40      177.97     29.21 o 
  -8   0   1      390.37      454.78     35.87 o 
  -7   0   1      745.56      848.80     46.95 o 
  -6   0   1     1157.57     1245.28     31.17 o 
  -5   0   1     3226.95     3923.02     77.12 o 
  -4   0   1      772.77      804.97     30.21 o 
  -3   0   1     9901.54    11225.08    196.62 o 
  -2   0   1      575.64      697.99     17.02 o 
  -1   0   1      526.18      558.48     17.80 o 
   1   0   1     1824.06     1997.18     37.67 o 
   2   0   1     1084.69     1161.36     29.54 o 
   3   0   1      338.78      362.08     11.08 o 
   4   0   1      730.16      697.66     26.33 o 
   5   0   1     6190.77     6728.45    123.68 o 
   6   0   1       51.84       40.42     12.61 o 
   7   0   1      514.75      479.66     33.40 o 
   8   0   1       11.00        5.09      8.88 o 
   9   0   1       41.20       63.35     18.07 o 
  10   0   1        6.61        5.62     12.31 o 
  11   0   1      147.20      142.10     29.68 o 
  12   0   1        9.73       26.38     20.10 o 
  13   0   1       44.18       58.69     30.44 o 
 -13   1   1      116.13      147.66     35.13 o 
 -12   1   1        9.32        3.09     14.67 o 
 -11   1   1        5.14       40.16     17.43 o 
 -10   1   1       87.99      124.63     25.98 o 
  -9   1   1      355.21      386.31     39.26 o 
  -7   1   1      169.10      211.97     26.15 o 
  -6   1   1       39.14       34.73      5.89 o 
  -5   1   1     1259.60     1312.50     30.96 o 
  -4   1   1     4958.22     4956.02     92.72 o 
  -3   1   1       94.52       83.39      7.47 o 
  -2   1   1     4750.38     4739.35    119.28 o 
  -1   1   1     3762.48     4340.47    110.56 o 
   0   1   1     4728.57     4813.71    121.77 o 
   1   1   1     9791.47    10398.38    181.20 o 
   2   1   1      455.03      477.68     26.22 o 
   3   1   1      656.03      639.06     18.27 o 
   4   1   1      125.23      142.34     11.03 o 
   5   1   1      662.86      640.00     19.90 o 
   6   1   1      149.42      147.29      9.29 o 
   7   1   1       22.64       27.55     12.04 o 
   8   1   1       97.66      109.33     21.66 o 
   9   1   1      283.54      254.45     33.90 o 
  10   1   1        0.28       -0.63     10.45 o 
  11   1   1       11.72       20.53     16.97 o 
  12   1   1       23.77       26.18     20.39 o 
 -13   2   1        8.43       21.09     22.42 o 
 -12   2   1       21.07        2.06     15.24 o 
 -11   2   1        7.67       17.53     15.07 o 
 -10   2   1      435.65      480.23     46.08 o 
  -9   2   1        5.26       22.59     13.57 o 
  -8   2   1       10.38       24.49     12.28 o 
  -7   2   1      582.33      589.99     37.26 o 
  -6   2   1      192.00      192.90      9.72 o 
  -5   2   1     1243.55     1360.19     32.82 o 
  -4   2   1     1851.32     1795.32     40.14 o 
  -3   2   1     2473.85     2836.86     57.13 o 
  -2   2   1      895.64        3.83      2.43 o 
  -1   2   1     2080.82     2182.73     63.35 o 
   0   2   1      860.54      933.33     17.59 o 
   2   2   1     2712.92     2930.42     59.41 o 
   3   2   1       20.80       31.04      5.08 o 
   4   2   1        0.69        1.44      2.47 o 
   5   2   1      154.03      162.72     11.34 o 
   6   2   1       68.05       77.49      8.43 o 
   7   2   1      671.51      557.45     37.80 o 
   8   2   1       78.45       69.54     18.17 o 
   9   2   1      579.49      498.40     40.49 o 
  10   2   1        1.16       -5.99      8.85 o 
  11   2   1      165.04      140.00     29.91 o 
  12   2   1       12.98       17.67     18.13 o 
 -12   3   1       87.99       79.52     23.12 o 
 -11   3   1       17.22        7.85     15.30 o 
 -10   3   1      324.95      323.26     38.79 o 
  -9   3   1        6.40       15.01     10.78 o 
  -8   3   1       10.22       -0.53      9.38 o 
  -7   3   1      291.79      298.77     29.18 o 
  -6   3   1       32.88       41.30     10.25 o 
  -5   3   1      570.17      531.29     60.10 o 
  -4   3   1      565.12      570.18     27.51 o 
  -3   3   1      737.66      792.61     31.47 o 
  -2   3   1      471.50      575.35     25.95 o 
  -1   3   1      118.01      146.14     12.31 o 
   0   3   1     2778.64     2663.00     43.66 o 
   1   3   1       16.25       19.42      5.28 o 
   3   3   1      169.89      147.36     10.85 o 
   4   3   1      478.52      483.91     19.23 o 
   5   3   1      150.68      143.69     16.42 o 
   6   3   1      129.26      146.70     20.36 o 
   7   3   1       11.37       13.49      5.81 o 
   8   3   1      626.93      586.36     41.75 o 
   9   3   1       26.90       36.46     15.84 o 
  10   3   1       22.67       16.70     13.81 o 
  11   3   1       97.76      104.14     27.88 o 
  12   3   1       11.48        6.79     17.07 o 
 -12   4   1       33.37       61.35     22.96 o 
 -11   4   1        1.34       -0.60     12.34 o 
 -10   4   1        3.17        2.66     11.45 o 
  -9   4   1      180.69      152.78     26.22 o 
  -8   4   1      257.68      293.41     31.17 o 
  -7   4   1       72.55       84.34     17.23 o 
  -6   4   1        0.57       -1.91      5.04 o 
  -5   4   1     1684.21     1813.38     44.44 o 
  -4   4   1       34.00       16.48      7.09 o 
  -2   4   1       53.98       90.91      8.91 o 
  -1   4   1      478.41      456.73     24.50 o 
   0   4   1      338.09      311.18     10.30 o 
   1   4   1     1127.85     1168.39     24.36 o 
   2   4   1     1823.71     1748.71     42.73 o 
   4   4   1      752.52      695.43     25.18 o 
   5   4   1      126.25      141.60     13.07 o 
   6   4   1      149.46      149.63     14.25 o 
   7   4   1        0.51       -1.71      4.98 o 
   8   4   1       91.72       78.09     20.13 o 
   9   4   1      268.72      250.13     34.60 o 
  10   4   1        7.43       -0.43     13.14 o 
  11   4   1       20.86        4.66     17.27 o 
  12   4   1       13.26       12.31     15.90 o 
 -12   5   1      197.72      198.86     34.67 o 
 -11   5   1       21.56       30.58     17.00 o 
 -10   5   1        6.31        3.93     12.54 o 
  -9   5   1        7.18       18.57     11.48 o 
  -7   5   1       10.53       -0.17      8.38 o 
  -6   5   1      427.81      363.61     24.87 o 
  -5   5   1       62.56       78.89     11.69 o 
  -4   5   1      478.09      435.78     15.30 o 
  -3   5   1       54.69       78.73     25.85 o 
  -2   5   1      414.20      384.87     39.29 o 
  -1   5   1       24.38       22.10      5.39 o 
   0   5   1      332.68      280.75     19.69 o 
   1   5   1      178.20      174.71      8.61 o 
   2   5   1      623.26      704.64     27.48 o 
   3   5   1       18.53       41.81     10.13 o 
   4   5   1       12.81        9.70     11.48 o 
   5   5   1       99.39      115.23     22.37 o 
   6   5   1      150.56      146.45     28.55 o 
   7   5   1       18.30       11.04      6.60 o 
   8   5   1      446.52      397.49     39.99 o 
   9   5   1        2.18       16.27     13.81 o 
  10   5   1        4.52       22.16     17.63 o 
  11   5   1        6.98       19.33     17.03 o 
  -9   6   1       56.88       43.35     15.14 o 
  -8   6   1       58.50       56.59     15.67 o 
  -7   6   1      361.83      344.10     21.48 o 
  -6   6   1       38.86       40.33      6.85 o 
  -5   6   1        5.72        6.32      4.19 o 
  -4   6   1       15.44       23.94      6.34 o 
  -3   6   1      871.86      908.99     35.27 o 
  -2   6   1       34.26       37.15     10.10 o 
  -1   6   1      168.41      168.78     13.47 o 
   0   6   1     1162.18     1108.35     25.87 o 
   1   6   1      677.90      698.70     19.34 o 
   2   6   1      113.87      110.21     11.57 o 
   3   6   1       79.12       68.48     10.34 o 
   4   6   1      202.92      158.37     15.00 o 
   5   6   1        0.09        0.19      4.66 o 
   6   6   1       36.31       22.95      8.91 o 
   7   6   1       22.59       37.95     10.20 o 
   8   6   1       17.25       13.28     14.17 o 
   9   6   1       53.24       61.68     20.30 o 
  10   6   1       69.52       95.39     27.25 o 
 -11   7   1       19.95       29.34     20.59 o 
 -10   7   1       84.50       75.23     21.63 o 
  -9   7   1       72.21       94.72     22.32 o 
  -8   7   1        0.09       -4.23      8.85 o 
  -7   7   1       67.30       46.11     16.40 o 
  -6   7   1      309.22      287.76     33.20 o 
  -5   7   1       15.29       18.38      6.76 o 
  -4   7   1      135.47      161.65     15.71 o 
  -3   7   1        1.03       -1.13      4.58 o 
  -2   7   1        1.06        2.21      4.68 o 
  -1   7   1      547.61      496.79     22.38 o 
   0   7   1      369.82      336.39     18.50 o 
   1   7   1      339.65      349.89     59.60 o 
   2   7   1      435.31      431.38     20.66 o 
   3   7   1       21.98       44.64     10.11 o 
   4   7   1      412.92      401.41     23.29 o 
   5   7   1      113.01      107.85     14.35 o 
   6   7   1       19.99       10.16     19.86 o 
   7   7   1       40.00       47.08     11.65 o 
   8   7   1       27.93       29.25     17.57 o 
   9   7   1        2.48       -1.33     17.07 o 
  10   7   1       74.05       29.44     21.13 o 
 -10   8   1        6.33        2.99     16.30 o 
  -9   8   1       32.66       22.32     15.30 o 
  -8   8   1        0.22       -2.79     11.61 o 
  -7   8   1        1.49       17.77     12.44 o 
  -6   8   1        1.85       -2.43      9.28 o 
  -4   8   1        0.01        3.86     14.51 o 
  -3   8   1        0.08        6.49      5.67 o 
  -2   8   1      700.93      654.36     29.66 o 
  -1   8   1      570.71      524.82     29.28 o 
   0   8   1      114.12      104.27     21.29 o 
   1   8   1      381.03      418.28     38.43 o 
   2   8   1      813.86      883.84     53.27 o 
   3   8   1      188.53      227.44     30.68 o 
   4   8   1        1.08       -1.93      8.35 o 
   5   8   1       13.12        6.72     10.11 o 
   6   8   1        2.28       -2.13      9.55 o 
   7   8   1        0.16       -2.40     10.58 o 
  -9   9   1        4.22       -3.29     13.11 o 
  -8   9   1        0.34       10.11     12.71 o 
  -7   9   1       56.89       59.65     19.36 o 
  -6   9   1       73.56       66.01     19.96 o 
  -5   9   1      127.72       99.55     15.06 o 
  -4   9   1       25.21       24.34      8.88 o 
  -3   9   1        0.80        4.06      6.40 o 
  -2   9   1       18.21       15.27      7.12 o 
  -1   9   1       15.86        7.12      8.25 o 
   0   9   1        0.04       -7.19      5.92 o 
   1   9   1       18.37       35.60     15.37 o 
   2   9   1      121.12      119.51     25.42 o 
   3   9   1       39.06       43.98     15.60 o 
   4   9   1       14.36       29.28     14.41 o 
   5   9   1        6.94        9.48     12.24 o 
   6   9   1      167.97      191.01     31.71 o 
   7   9   1      104.56      106.73     27.18 o 
  -8  10   1       12.44       -3.19     14.47 o 
  -7  10   1       25.73        9.02     15.94 o 
  -6  10   1        4.80        4.09     12.41 o 
  -5  10   1       33.18       43.03     12.39 o 
  -4  10   1       14.47       18.59     10.83 o 
  -3  10   1       77.16       92.06     22.79 o 
  -2  10   1      178.08      187.81     31.27 o 
  -1  10   1       73.95       62.98     19.30 o 
   0  10   1       45.23       51.14     16.80 o 
   1  10   1        2.62        7.02     10.51 o 
   2  10   1       72.42       89.40     22.99 o 
   3  10   1       93.24      111.99     25.78 o 
   4  10   1      152.54      141.77     29.74 o 
   5  10   1       79.54       94.22     24.55 o 
   6  10   1        0.69      -16.72     11.15 o 
  -4  11   1       22.03        9.38     11.94 o 
  -3  11   1       39.61       37.06     17.03 o 
  -2  11   1       96.68       99.18     24.59 o 
  -1  11   1       16.84       13.94     12.28 o 
   0  11   1        0.62       -5.69     10.51 o 
   1  11   1       28.07       17.70     13.08 o 
   2  11   1        0.31       -9.28     10.31 o 
   3  11   1       17.00       44.12     19.56 o 
   4  11   1        2.39       -7.65     14.04 o 
  -3  12   1        0.12        8.48     13.11 o 
  -2  12   1       25.15       13.74     12.81 o 
  -1  12   1        7.91        4.69     11.41 o 
   0  12   1        7.05        8.35     12.14 o 
   1  12   1        1.88       23.36     14.21 o 
  -1 -13   2        1.25      -13.44      8.98 o 
   0 -13   2        0.17       -3.76      8.38 o 
   1 -13   2        0.00       -7.89     10.91 o 
   2 -13   2        0.06       -3.36     10.45 o 
  -5 -12   2        6.52       16.97     19.53 o 
  -4 -12   2        1.24       16.27     19.00 o 
  -3 -12   2        3.64       13.21     16.10 o 
  -2 -12   2        0.37        2.50     11.25 o 
  -1 -12   2       18.42       28.81     17.03 o 
   0 -12   2       11.86        8.85     13.71 o 
   1 -12   2        1.59       11.73     10.32 o 
   2 -12   2       45.20       84.99     17.55 o 
   3 -12   2      185.64      195.62     23.46 o 
   4 -12   2        9.65       12.21      9.83 o 
   5 -12   2        0.95      -10.95     13.71 o 
  -7 -11   2        1.52       -2.53     16.84 o 
  -6 -11   2       69.35      100.24     28.01 o 
  -5 -11   2       17.78       25.39     17.23 o 
  -4 -11   2       17.45       14.71     13.31 o 
  -3 -11   2      104.66      135.01     29.84 o 
  -2 -11   2       14.13       12.04     11.84 o 
  -1 -11   2       17.88       24.07      9.69 o 
   0 -11   2        1.76        0.08     11.83 o 
   1 -11   2       12.31        8.37      8.30 o 
   2 -11   2       41.88       33.34     10.53 o 
   3 -11   2        3.53       15.80      9.63 o 
   4 -11   2        7.66        8.22     14.24 o 
   5 -11   2        3.96       11.01     12.28 o 
   6 -11   2       50.47       53.37     20.20 o 
   7 -11   2       20.11       10.88     18.50 o 
  -8 -10   2       71.14      117.68     28.65 o 
  -7 -10   2       26.29       18.47     16.00 o 
  -6 -10   2       37.37       30.38     16.10 o 
  -5 -10   2        5.15       13.28     12.34 o 
  -4 -10   2        6.84        1.03     10.01 o 
  -3 -10   2       57.03       60.09     18.63 o 
  -2 -10   2        2.00        5.99      8.18 o 
  -1 -10   2       88.28       95.81     14.59 o 
   0 -10   2       91.42      102.40     15.67 o 
   1 -10   2        4.49        6.30     13.79 o 
   2 -10   2      169.49      159.70     18.81 o 
   3 -10   2       76.60       62.96     23.19 o 
   4 -10   2      237.90      227.85     22.11 o 
   5 -10   2       92.50      130.42     27.28 o 
   6 -10   2       15.87       41.36     18.50 o 
   7 -10   2        2.94        3.33     13.28 o 
   8 -10   2        3.32       17.07     16.90 o 
  -8  -9   2       92.44      109.49     27.28 o 
  -7  -9   2      282.66      348.74     40.26 o 
  -6  -9   2      126.56      150.22     27.32 o 
  -5  -9   2       29.73       35.67     15.44 o 
  -4  -9   2       43.86       53.37     17.07 o 
  -3  -9   2       61.69       43.32     14.87 o 
  -2  -9   2      128.06       99.41     21.26 o 
  -1  -9   2      281.93      276.84     29.46 o 
   0  -9   2       24.58       27.53      8.77 o 
   1  -9   2      178.34      168.80     17.39 o 
   2  -9   2        0.70        3.17      7.90 o 
   3  -9   2        0.10        1.17      5.51 o 
   4  -9   2       99.59      107.86     16.75 o 
   5  -9   2        0.10       -5.25      6.64 o 
   6  -9   2       13.72       15.30     12.74 o 
   7  -9   2       82.14      102.71     25.85 o 
   8  -9   2      139.36      141.00     30.58 o 
   9  -9   2        4.33        4.79     16.57 o 
  -8  -8   2      330.81      323.29     36.66 o 
  -7  -8   2        6.71        3.09     10.88 o 
  -6  -8   2        8.35        7.15      9.32 o 
  -5  -8   2       59.82       49.17     16.10 o 
  -4  -8   2      147.52      187.28     27.48 o 
  -3  -8   2       13.25        7.09      7.95 o 
  -2  -8   2        2.87        4.46      7.12 o 
  -1  -8   2       49.70       75.22     11.28 o 
   0  -8   2      265.76      228.09     18.21 o 
   1  -8   2       46.66       48.16      9.47 o 
   2  -8   2        4.89        9.99      5.42 o 
   3  -8   2      162.80      146.10     15.30 o 
   4  -8   2     1530.10     1406.83     79.03 o 
   5  -8   2      426.46      437.41     23.65 o 
   6  -8   2      287.62      321.63     38.86 o 
   7  -8   2       59.87       83.91     21.63 o 
   8  -8   2      209.63      197.00     33.30 o 
   9  -8   2        3.70        3.49     11.74 o 
  10  -8   2       44.86       66.67     23.62 o 
 -11  -7   2        0.01        7.05     19.10 o 
 -10  -7   2        5.31        5.66     15.77 o 
  -9  -7   2      120.38      118.81     26.35 o 
  -8  -7   2       23.92       24.15     10.29 o 
  -7  -7   2      607.90      568.20     41.06 o 
  -6  -7   2      252.74      252.80     22.14 o 
  -5  -7   2      181.79      199.68     20.51 o 
  -4  -7   2      910.29      975.79     47.68 o 
  -3  -7   2      979.91      802.06     44.78 o 
  -2  -7   2      166.53      230.23     24.75 o 
  -1  -7   2      232.08      263.32     29.74 o 
   0  -7   2     1321.63     1294.30     39.74 o 
   1  -7   2       97.73      113.50     13.14 o 
   2  -7   2     1050.95     1063.34     42.32 o 
   3  -7   2       17.75       19.14      6.35 o 
   4  -7   2      236.39      249.82     19.31 o 
   5  -7   2       13.13        7.57      5.26 o 
   6  -7   2       21.35       35.43     14.87 o 
   7  -7   2      126.56       66.21     18.76 o 
   8  -7   2        7.34       10.65     11.41 o 
   9  -7   2      387.29      382.21     45.51 o 
  10  -7   2        6.96        7.72     14.51 o 
  11  -7   2        1.72        3.03      9.32 o 
 -11  -6   2       92.91       68.94     25.55 o 
 -10  -6   2        2.30      -11.11     12.54 o 
  -9  -6   2       30.90       25.39     15.87 o 
  -8  -6   2      237.29      303.07     23.52 o 
  -7  -6   2       35.43       16.41     16.37 o 
  -6  -6   2       13.35        2.90      9.25 o 
  -5  -6   2      107.71      103.21     22.32 o 
  -4  -6   2      125.93      180.59     13.99 o 
  -3  -6   2       97.06       98.36     11.28 o 
  -2  -6   2        2.78        0.91      3.07 o 
  -1  -6   2      812.06      809.64     18.92 o 
   0  -6   2      155.73      153.59     13.06 o 
   1  -6   2      724.16      713.26     25.80 o 
   2  -6   2       91.88       95.30     25.60 o 
   3  -6   2       76.98       55.86     10.31 o 
   4  -6   2      242.59      248.89     14.57 o 
   5  -6   2     2162.43     2232.33     44.88 o 
   6  -6   2     1470.88     1408.40     43.54 o 
   7  -6   2      871.70      879.81     34.19 o 
   8  -6   2       38.45       60.27     12.08 o 
   9  -6   2       22.75       44.62     16.80 o 
  10  -6   2      160.99      159.90     30.98 o 
  11  -6   2        0.98       -4.99     12.58 o 
 -12  -5   2        5.77       25.95     18.63 o 
 -11  -5   2        6.06        9.42     17.50 o 
 -10  -5   2        4.02       -0.23     12.34 o 
  -9  -5   2      133.97      165.22     28.11 o 
  -8  -5   2        6.76       10.86      6.59 o 
  -7  -5   2       31.98       33.56     21.51 o 
  -6  -5   2      557.66      580.88     25.19 o 
  -5  -5   2       10.18       22.99      8.48 o 
  -4  -5   2        4.97       11.57      4.97 o 
  -3  -5   2      200.19      179.24     12.11 o 
  -2  -5   2      530.14      479.72     27.10 o 
  -1  -5   2      947.51      946.39     20.39 o 
   0  -5   2      846.30      985.84     29.50 o 
   1  -5   2     2572.19     2769.61     61.59 o 
   2  -5   2     7670.77     8018.27    120.42 o 
   3  -5   2       81.84       82.57      6.75 o 
   4  -5   2      719.19      700.61     19.07 o 
   5  -5   2       53.66       61.61      6.66 o 
   6  -5   2     1747.20     1732.31     62.43 o 
   7  -5   2       17.49       36.53      8.96 o 
   8  -5   2       25.39       20.16     15.87 o 
   9  -5   2      365.79      312.99     25.19 o 
  10  -5   2       38.02       35.10     12.94 o 
  11  -5   2      205.17      191.09     23.03 o 
  12  -5   2        1.56       17.61     10.54 o 
 -12  -4   2       57.50       45.35     22.92 o 
 -11  -4   2       60.19       47.04     20.23 o 
 -10  -4   2      262.61      270.52     37.16 o 
  -9  -4   2      276.81      248.53     33.60 o 
  -8  -4   2      267.17      260.31     31.27 o 
  -7  -4   2       16.69       14.34      6.38 o 
  -6  -4   2      378.54      395.70     19.38 o 
  -5  -4   2       40.53       73.00      9.68 o 
  -3  -4   2       41.42       48.40     16.70 o 
  -2  -4   2     1008.45     1119.50     28.90 o 
  -1  -4   2      980.53     1071.72     21.80 o 
   0  -4   2      876.78      969.03     27.34 o 
   1  -4   2      169.76      287.18     60.47 o 
   2  -4   2      328.01      337.81     16.88 o 
   4  -4   2        0.25       13.41      7.37 o 
   5  -4   2     1166.52     1191.38     26.12 o 
   6  -4   2       39.40       37.31     11.40 o 
   7  -4   2     2628.03     2510.65     65.48 o 
   8  -4   2      107.95       89.60     19.06 o 
   9  -4   2      104.15      140.24     25.78 o 
  10  -4   2       14.07       31.24     15.04 o 
  11  -4   2      151.40      151.78     29.54 o 
  12  -4   2       26.34       23.18     12.51 o 
 -12  -3   2       18.21       48.34     21.66 o 
 -11  -3   2        8.72       -5.32     11.45 o 
 -10  -3   2       89.97      105.90     24.35 o 
  -9  -3   2        2.28       21.66     14.11 o 
  -7  -3   2       50.36       53.37      8.84 o 
  -6  -3   2      295.85      322.17     16.95 o 
  -5  -3   2      397.04      419.10     18.20 o 
  -4  -3   2      154.80      121.38     20.43 o 
  -2  -3   2     2416.12     2581.55     64.28 o 
  -1  -3   2      298.05      266.06      8.52 o 
   0  -3   2     5249.69     5781.57    107.58 o 
   1  -3   2     1027.17     1064.43     44.74 o 
   2  -3   2      927.86      888.58     18.67 o 
   3  -3   2       95.17      102.06      6.38 o 
   4  -3   2     1526.77     1385.18     27.63 o 
   5  -3   2     1416.11     1401.31     28.09 o 
   6  -3   2      105.50      108.93     17.33 o 
   7  -3   2       18.65       26.98     10.71 o 
   8  -3   2       24.38       13.04     11.21 o 
   9  -3   2       22.10       11.25     11.71 o 
  10  -3   2       11.09        4.79     12.58 o 
  11  -3   2       74.71       67.27     21.69 o 
  12  -3   2        0.04        2.36     15.44 o 
 -13  -2   2        5.29        5.96     16.00 o 
 -12  -2   2       38.73       61.72     24.55 o 
 -11  -2   2       16.83       39.29     19.00 o 
 -10  -2   2      431.27      336.30     41.52 o 
  -9  -2   2      372.32      320.03     37.36 o 
  -8  -2   2     1078.54     1023.41     55.83 o 
  -7  -2   2       94.15       95.23     10.65 o 
  -6  -2   2     1607.42     1702.34     43.67 o 
  -5  -2   2       74.19       93.57     13.69 o 
  -4  -2   2      105.66      127.56      9.43 o 
  -3  -2   2     1109.27     1155.76     29.38 o 
  -1  -2   2       54.84       43.98      6.75 o 
   0  -2   2     9036.12     9793.89    240.68 o 
   1  -2   2     2152.06     2192.46     43.48 o 
   2  -2   2      172.78      171.33      6.50 o 
   3  -2   2       18.08       24.19      4.16 o 
   4  -2   2       20.66       13.12      2.96 o 
   5  -2   2      440.27      482.53     28.91 o 
   6  -2   2       48.01       72.50     14.87 o 
   7  -2   2     1826.45     1823.60     74.33 o 
   8  -2   2      385.66      333.17     34.00 o 
   9  -2   2      467.92      496.23     39.29 o 
  10  -2   2       83.05      105.83     23.99 o 
  11  -2   2        6.93       21.56     15.80 o 
  12  -2   2        5.00       15.01     18.37 o 
 -13  -1   2      154.08      137.54     35.80 o 
 -12  -1   2        9.81        5.86     15.47 o 
 -11  -1   2      192.85      157.97     31.04 o 
 -10  -1   2      338.06      246.50     35.87 o 
  -9  -1   2      105.00       94.82     23.42 o 
  -8  -1   2     1023.22     1025.24     56.56 o 
  -7  -1   2        2.06        3.69      4.66 o 
  -6  -1   2      179.01      190.58     11.72 o 
  -5  -1   2       97.65      129.86     14.74 o 
  -4  -1   2      348.79      393.47     26.93 o 
  -3  -1   2     1923.20     2045.90     43.97 o 
  -2  -1   2     2047.77     2142.64     61.45 o 
  -1  -1   2       22.54       21.53      4.59 o 
   0  -1   2       82.61       97.97      5.10 o 
   1  -1   2        1.12       -0.66      1.35 o 
   2  -1   2        1.87        0.60      1.27 o 
   3  -1   2      578.95      537.08     15.23 o 
   4  -1   2      120.93       94.28      6.12 o 
   5  -1   2        0.11        2.53      5.92 o 
   6  -1   2      308.71      329.65     25.88 o 
   7  -1   2       35.13       27.42     11.08 o 
   8  -1   2      221.56      213.40     28.35 o 
   9  -1   2       96.53      150.75     26.28 o 
  10  -1   2       46.08       56.49     18.43 o 
  11  -1   2        3.96       10.25     15.67 o 
  12  -1   2        2.16       14.54     17.80 o 
 -13   0   2        3.96       20.53     20.96 o 
 -12   0   2        1.27        1.93     14.84 o 
 -11   0   2        2.95       -3.63     10.85 o 
 -10   0   2       66.90       75.52     21.53 o 
  -9   0   2       28.97       24.29     14.34 o 
  -8   0   2      910.13      954.60     53.60 o 
  -7   0   2       27.27       38.86      6.25 o 
  -6   0   2     1508.18     1451.95     36.42 o 
  -5   0   2      883.94      774.42     35.18 o 
  -4   0   2       77.39       80.30      7.15 o 
  -3   0   2     2223.38     2435.72     68.24 o 
  -2   0   2       19.81       18.60      4.76 o 
  -1   0   2    11988.60    13253.54    320.93 o 
   0   0   2     6238.86     6965.86    123.34 o 
   1   0   2      329.17      315.57     15.01 o 
   2   0   2      236.55      199.30      6.69 o 
   3   0   2     4694.03     4815.86    131.37 o 
   4   0   2       64.36       70.21      6.11 o 
   5   0   2      447.69      508.11     16.39 o 
   6   0   2       83.59      101.97     17.43 o 
   7   0   2        0.03        0.20      7.69 o 
   8   0   2       11.53       20.33     11.28 o 
   9   0   2      399.61      467.49     43.39 o 
  10   0   2        5.06       15.70     14.64 o 
  11   0   2       10.69        2.50     13.34 o 
  12   0   2       41.78       56.13     22.72 o 
 -13   1   2       44.57       26.05     22.46 o 
 -12   1   2      129.89      124.80     28.75 o 
 -11   1   2       90.61       91.73     24.29 o 
 -10   1   2        0.48       20.26     14.31 o 
  -9   1   2      286.56      315.84     36.83 o 
  -8   1   2      957.43      901.90     51.37 o 
  -7   1   2       77.75       75.06     16.37 o 
  -6   1   2        5.54       11.48      5.61 o 
  -5   1   2      537.07      667.30     20.89 o 
  -4   1   2      201.76      209.68     10.67 o 
  -3   1   2     2550.27     2668.25     73.96 o 
  -2   1   2       29.06       17.33      4.59 o 
  -1   1   2     3954.84     4070.08    108.10 o 
   0   1   2       50.06       53.70      5.37 o 
   1   1   2      490.66      481.55     15.51 o 
   2   1   2     2781.27     3033.70     61.19 o 
   3   1   2      141.15      158.35      9.36 o 
   4   1   2       67.18       71.22      7.19 o 
   5   1   2      246.48      208.04     11.64 o 
   6   1   2        0.15       -0.88      2.62 o 
   7   1   2      377.77      303.26     31.07 o 
   8   1   2       33.84       49.31     15.57 o 
   9   1   2      292.03      224.98     31.91 o 
  10   1   2        3.19       15.04     12.38 o 
  11   1   2       47.67       54.73     19.70 o 
  12   1   2      135.54      129.72     31.91 o 
 -13   2   2       18.89       19.00     21.99 o 
 -12   2   2       76.83      103.11     27.15 o 
 -11   2   2        1.26        2.03     14.17 o 
 -10   2   2        2.08       -0.50     12.14 o 
  -9   2   2      126.75      168.08     27.71 o 
  -8   2   2        9.72       14.34     10.35 o 
  -7   2   2      279.82      335.30     31.04 o 
  -6   2   2      322.66      351.53     15.47 o 
  -5   2   2        4.79        6.75      3.22 o 
  -3   2   2     1559.36     1260.10     43.85 o 
  -2   2   2      854.03      910.85     35.10 o 
  -1   2   2      202.69      255.45     16.50 o 
   0   2   2     3187.63     3531.48     55.28 o 
   1   2   2    10340.22    10621.10    189.92 o 
   2   2   2      488.54      459.02     16.58 o 
   3   2   2       18.21       16.64      4.43 o 
   4   2   2       10.41       14.22      4.11 o 
   5   2   2      695.52      598.87     21.85 o 
   6   2   2       21.92       17.14      6.34 o 
   7   2   2        1.19       -6.85      8.35 o 
   8   2   2       50.44       37.83     15.07 o 
   9   2   2       19.95       49.24     17.13 o 
  10   2   2        5.27       15.10     13.34 o 
  11   2   2       18.08       39.36     20.46 o 
  12   2   2        7.43        2.53     14.81 o 
 -12   3   2        9.96       15.04     16.14 o 
 -11   3   2      130.36      132.22     28.98 o 
 -10   3   2      152.15      138.51     27.05 o 
  -9   3   2      391.39      379.32     38.36 o 
  -8   3   2        4.53       17.33     10.21 o 
  -7   3   2      278.96      279.34     28.91 o 
  -6   3   2        0.78        5.47      3.70 o 
  -5   3   2       14.46       25.24      5.43 o 
  -4   3   2      164.77      141.87     14.41 o 
  -3   3   2      178.74       15.30      5.66 o 
  -2   3   2      186.16      181.33     16.74 o 
  -1   3   2      357.26      352.91     13.64 o 
   0   3   2       56.05       57.28      5.51 o 
   1   3   2     3483.63     3704.57     71.24 o 
   2   3   2     2441.84     2555.84     57.10 o 
   3   3   2        5.10        5.83      3.61 o 
   4   3   2      843.93      942.20     32.39 o 
   5   3   2       16.12       16.34      7.35 o 
   6   3   2      805.57      789.32     28.54 o 
   7   3   2      170.90      170.75     26.65 o 
   8   3   2        2.54       16.10     13.14 o 
   9   3   2        0.78        6.72     13.34 o 
  10   3   2       68.94       63.88     21.09 o 
  11   3   2       34.60       24.85     19.50 o 
  12   3   2        0.48       38.16     18.23 o 
 -12   4   2        6.22       24.95     17.60 o 
 -11   4   2        2.22       -9.48     14.11 o 
 -10   4   2        1.63        3.53     12.11 o 
  -9   4   2      147.53      165.16     26.85 o 
  -8   4   2      182.36      222.45     28.38 o 
  -7   4   2       65.22       54.46     14.64 o 
  -6   4   2       16.17       28.43      9.98 o 
  -5   4   2       12.99       29.39     12.89 o 
  -4   4   2       40.05       24.55      7.98 o 
  -2   4   2     1201.11     1383.26     36.31 o 
  -1   4   2      357.98      353.39     18.90 o 
   0   4   2       90.78      111.80      7.13 o 
   1   4   2      815.32      799.87     18.81 o 
   2   4   2        3.60        5.21      8.37 o 
   3   4   2     1221.66     1317.70     37.74 o 
   4   4   2      247.93      261.06     17.25 o 
   5   4   2       14.82       22.36      6.46 o 
   6   4   2      104.64       79.16     11.40 o 
   7   4   2      182.43      188.96     31.76 o 
   8   4   2        6.31        4.36     12.18 o 
   9   4   2       19.11       18.90     15.67 o 
  10   4   2        0.23      -17.12     11.41 o 
  11   4   2        0.10      -15.10     13.41 o 
 -12   5   2        3.21        9.72     15.37 o 
 -11   5   2      125.13      151.35     29.31 o 
 -10   5   2       65.07       76.46     20.96 o 
  -9   5   2       68.95       68.27     18.37 o 
  -8   5   2        9.70        9.45     10.45 o 
  -7   5   2      939.76      855.29     45.75 o 
  -6   5   2       56.99       63.10      9.53 o 
  -5   5   2     1115.67     1041.27     33.02 o 
  -4   5   2       10.68        5.26      5.02 o 
  -3   5   2       21.48        9.49      5.29 o 
  -2   5   2      275.74      287.10     15.24 o 
  -1   5   2      800.10      707.34     23.98 o 
   0   5   2      176.45      206.88      9.62 o 
   1   5   2     1252.08     1331.71     28.61 o 
   2   5   2      963.60      927.62     30.91 o 
   3   5   2      207.51      206.88     22.89 o 
   4   5   2      577.56      575.01     24.56 o 
   5   5   2      157.49      165.43     36.45 o 
   6   5   2      268.32      250.11     19.62 o 
   7   5   2        0.44       -0.14      5.23 o 
   8   5   2       17.81       32.71     17.20 o 
   9   5   2       18.88       45.58     19.43 o 
  10   5   2        2.50        8.65     16.87 o 
  11   5   2        6.80       -2.20     14.84 o 
  -9   6   2        3.36        8.92     12.08 o 
  -8   6   2        9.89       15.04     11.61 o 
  -7   6   2       19.40       34.57     11.98 o 
  -6   6   2       49.85       55.42      9.37 o 
  -5   6   2       16.76       21.40      5.50 o 
  -4   6   2       43.42       52.68      9.51 o 
  -3   6   2       57.60       48.16     12.56 o 
  -2   6   2       66.91       68.50      9.93 o 
  -1   6   2       87.55       62.50      8.75 o 
   0   6   2      645.90      632.17     18.65 o 
   1   6   2       59.09       88.41     11.06 o 
   2   6   2      667.87      622.37     30.56 o 
   3   6   2      644.96      733.84     28.95 o 
   5   6   2      249.12      212.05     18.54 o 
   6   6   2      143.72      199.71     19.01 o 
   7   6   2        0.19        5.83      6.75 o 
   8   6   2       40.42       37.33     17.50 o 
   9   6   2       18.27       24.15     17.47 o 
  10   6   2        0.57       -0.37     14.87 o 
 -10   7   2       20.96       10.48     14.57 o 
  -9   7   2       73.66       69.84     19.93 o 
  -8   7   2        0.37        5.32     10.78 o 
  -7   7   2       16.61       26.28     13.51 o 
  -6   7   2      267.48      237.32     25.67 o 
  -4   7   2      304.04      250.42     19.48 o 
  -3   7   2      505.70      485.70     29.88 o 
  -2   7   2      159.56      178.87     15.79 o 
  -1   7   2     1163.32     1142.91     36.59 o 
   0   7   2      111.88      122.04     21.66 o 
   1   7   2       98.83       87.90     11.33 o 
   2   7   2       11.24       -1.44      6.19 o 
   3   7   2      527.15      513.19     24.69 o 
   4   7   2      118.51       95.13     13.88 o 
   5   7   2       23.82        9.82      7.63 o 
   6   7   2        2.22        5.58      7.15 o 
   7   7   2       19.80       16.38      9.05 o 
   8   7   2       21.02       39.63     17.77 o 
   9   7   2       44.75       45.41     22.69 o 
  -9   8   2       50.76       92.59     23.29 o 
  -8   8   2        5.91       -3.06     12.04 o 
  -6   8   2       11.59       16.57     11.68 o 
  -5   8   2       83.97       74.05     12.63 o 
  -4   8   2        7.08       12.76      7.27 o 
  -3   8   2       96.85       93.69     13.21 o 
  -2   8   2        6.36       16.74     10.98 o 
  -1   8   2      398.65      389.53     37.43 o 
   0   8   2      660.34      645.05     44.88 o 
   1   8   2        3.20       -4.59      6.09 o 
   2   8   2        0.89       20.36     10.68 o 
   3   8   2      249.47      229.54     31.71 o 
   4   8   2      413.05      382.51     39.56 o 
   5   8   2       48.75       22.56     13.18 o 
   6   8   2       53.92       55.40     18.03 o 
   7   8   2       15.58       10.35     12.64 o 
  -8   9   2       20.44       22.62     15.40 o 
  -7   9   2        0.72       -9.52     10.91 o 
  -6   9   2       49.96       82.51     21.56 o 
  -5   9   2        1.67       16.91     10.01 o 
  -4   9   2      277.22      298.07     34.63 o 
  -3   9   2      237.34      220.22     30.68 o 
  -2   9   2       71.75       81.21     20.10 o 
  -1   9   2       50.50       30.68     14.37 o 
   0   9   2      482.86      464.69     44.05 o 
   1   9   2      498.57      607.42     46.28 o 
   2   9   2       81.10       80.65     22.22 o 
   3   9   2       20.49       16.37     13.54 o 
   4   9   2       15.82       13.77     12.68 o 
   5   9   2       24.40       48.68     17.73 o 
   6   9   2        0.91        7.22     15.67 o 
   7   9   2        0.33       -4.46     11.91 o 
  -7  10   2       20.52       30.84     17.50 o 
  -5  10   2        4.02       16.47     12.94 o 
  -4  10   2       44.67       30.94     14.27 o 
  -3  10   2       45.77       53.97     18.13 o 
  -2  10   2       21.38       39.53     17.40 o 
  -1  10   2       72.73       39.66     17.13 o 
   0  10   2        1.81       -5.16      8.05 o 
   1  10   2       44.45       36.96     16.80 o 
   2  10   2       33.28       52.04     18.60 o 
   3  10   2        0.00      -10.91      7.32 o 
   4  10   2       17.08       26.45     15.74 o 
   5  10   2       18.34       24.09     17.57 o 
  -5  11   2        7.42       14.67     13.81 o 
  -4  11   2       73.42       74.99     24.09 o 
  -3  11   2        2.68        0.93     11.74 o 
  -2  11   2       42.42       77.35     22.03 o 
  -1  11   2        6.24       28.45     16.54 o 
   0  11   2       38.23       21.59     16.04 o 
   1  11   2       60.28       55.30     19.70 o 
   2  11   2      109.00      181.56     34.90 o 
   3  11   2       39.05       20.96     17.13 o 
  -2 -13   3        0.22       16.17     13.44 o 
  -1 -13   3        5.87       12.41     13.01 o 
   0 -13   3        2.66        1.60     12.18 o 
   1 -13   3       49.19       59.31     16.01 o 
   2 -13   3        8.54        5.30     10.77 o 
   3 -13   3        1.50       -1.35     10.27 o 
  -5 -12   3      104.94      139.50     32.47 o 
  -4 -12   3       51.46       33.67     19.00 o 
  -3 -12   3       31.80       18.03     15.84 o 
  -2 -12   3        2.41        5.22     11.94 o 
  -1 -12   3        1.36        0.68      8.85 o 
   0 -12   3       84.04       53.56     13.85 o 
   1 -12   3        0.02       -6.19      7.58 o 
   2 -12   3       14.80       18.27     11.36 o 
   3 -12   3        0.01      -10.55      7.44 o 
   4 -12   3       42.63       27.33     12.24 o 
   5 -12   3        6.90        5.49     16.67 o 
   6 -12   3       63.61       59.45     26.88 o 
  -7 -11   3       44.24       36.13     21.36 o 
  -6 -11   3        8.91        9.98     13.71 o 
  -5 -11   3        0.11        4.23     12.38 o 
  -4 -11   3       97.01       85.61     22.92 o 
  -3 -11   3       77.61       64.58     20.33 o 
  -2 -11   3      117.72      146.96     28.71 o 
  -1 -11   3       32.48       32.03     14.24 o 
   0 -11   3      125.18      119.56     17.36 o 
   1 -11   3      129.62      127.10     17.59 o 
   2 -11   3       49.98       62.71     14.11 o 
   3 -11   3      100.59      163.23     21.08 o 
   4 -11   3       10.20       10.48      9.50 o 
   5 -11   3        0.01       -0.50     12.14 o 
   6 -11   3       10.97       33.94     18.17 o 
   7 -11   3       29.55       29.21     21.66 o 
  -8 -10   3       18.45       48.14     20.33 o 
  -7 -10   3      241.66      312.15     39.33 o 
  -6 -10   3       56.36       36.60     17.43 o 
  -5 -10   3      213.20      166.49     30.41 o 
  -4 -10   3      104.26      133.95     27.02 o 
  -3 -10   3      265.08      282.87     36.13 o 
  -2 -10   3       60.13       80.98     19.80 o 
  -1 -10   3      100.66      112.02     15.96 o 
   0 -10   3       32.71       35.17     10.29 o 
   1 -10   3       43.86       43.73     10.57 o 
   2 -10   3       29.88       30.79      9.53 o 
   3 -10   3       53.80       62.36     12.23 o 
   4 -10   3        0.10       -2.96      6.41 o 
   5 -10   3       40.36       97.55     23.56 o 
   6 -10   3      134.37      169.81     32.54 o 
   7 -10   3        4.99       19.20     15.94 o 
   8 -10   3       56.40       47.28     21.89 o 
  -8  -9   3       19.26       27.32     16.47 o 
  -7  -9   3      254.52      305.16     38.26 o 
  -6  -9   3      174.90      146.42     27.81 o 
  -5  -9   3        0.73       17.43     11.35 o 
  -4  -9   3       50.09       74.76     20.66 o 
  -3  -9   3      143.33      134.38     25.59 o 
  -2  -9   3     1360.82     1374.71     67.61 o 
  -1  -9   3        2.15        6.48      6.33 o 
   0  -9   3       28.44       17.43      7.65 o 
   1  -9   3      198.00      183.68     21.19 o 
   2  -9   3      668.87      622.96     29.71 o 
   3  -9   3      149.25      182.67     18.56 o 
   4  -9   3       61.44       75.92     19.53 o 
   5  -9   3        1.82        5.52     11.11 o 
   6  -9   3      142.33      162.06     29.58 o 
   7  -9   3        6.68        3.46     11.54 o 
   8  -9   3        0.54       18.93     15.17 o 
   9  -9   3        3.69       21.66     19.10 o 
  -8  -8   3       28.23       28.58     15.60 o 
  -7  -8   3       88.39      108.90     23.79 o 
  -6  -8   3      852.11      850.57     51.67 o 
  -5  -8   3      170.28      211.44     28.28 o 
  -4  -8   3       15.75        9.08      7.92 o 
  -3  -8   3      914.43      800.29     47.64 o 
  -2  -8   3     1180.69     1055.12     55.16 o 
  -1  -8   3      750.73      796.29     52.68 o 
   0  -8   3      124.72      119.75     14.01 o 
   1  -8   3      249.02      222.43     21.29 o 
   2  -8   3      221.07      260.04     28.65 o 
   4  -8   3       14.41       18.20      7.07 o 
   5  -8   3       17.21       28.71     13.01 o 
   7  -8   3       98.33       97.05     23.99 o 
   8  -8   3      105.49      124.47     27.71 o 
   9  -8   3       84.47      113.82     28.55 o 
  10  -8   3        3.16        8.68     16.00 o 
 -11  -7   3       24.12       42.12     22.16 o 
 -10  -7   3       35.69       26.08     18.23 o 
  -9  -7   3      302.47      345.05     39.76 o 
  -8  -7   3        4.65       22.96      9.50 o 
  -7  -7   3        0.05        5.39      7.05 o 
  -6  -7   3       10.82       -1.44     10.66 o 
  -5  -7   3       59.13       61.66     10.35 o 
  -4  -7   3        3.18        3.41      5.89 o 
  -3  -7   3      701.78      584.23     37.83 o 
  -2  -7   3      722.53      679.59     40.16 o 
  -1  -7   3      237.33      219.92     43.63 o 
   0  -7   3      604.55      630.96     26.00 o 
   1  -7   3      487.30      438.75     38.69 o 
   2  -7   3        1.03        0.16      3.99 o 
   4  -7   3     2179.53     2163.93     75.79 o 
   5  -7   3       15.13       27.82      7.25 o 
   6  -7   3       24.28       17.10     12.18 o 
   7  -7   3      366.06      358.09     40.56 o 
   8  -7   3      249.91      211.04     33.37 o 
   9  -7   3       99.24       81.11     22.62 o 
  10  -7   3        4.11       29.05     16.50 o 
  11  -7   3       20.86       16.90     14.27 o 
 -11  -6   3        0.16        9.18     17.80 o 
 -10  -6   3        6.20       16.17     15.44 o 
  -9  -6   3        1.20        8.28     13.34 o 
  -8  -6   3      270.11      218.00     20.17 o 
  -7  -6   3       40.73       38.52     13.72 o 
  -6  -6   3      415.09      380.52     20.80 o 
  -5  -6   3       27.80       19.46      6.87 o 
  -4  -6   3     1615.82     1592.49     43.65 o 
  -3  -6   3      192.50      212.86     13.15 o 
  -2  -6   3      400.12      321.31     14.82 o 
  -1  -6   3     2076.10     2255.43     41.25 o 
   0  -6   3     3879.79     3956.82     85.94 o 
   1  -6   3     1738.28     1872.60     48.89 o 
   2  -6   3      100.65      126.78     22.52 o 
   3  -6   3      361.92      372.93     12.65 o 
   4  -6   3      445.94      476.88     16.93 o 
   5  -6   3        5.90        5.37      3.81 o 
   6  -6   3       31.57       40.13      8.57 o 
   7  -6   3        3.09       -3.56      5.58 o 
   8  -6   3        2.60        5.26     11.56 o 
   9  -6   3       83.49       66.44     20.86 o 
  10  -6   3       59.72       52.73     19.16 o 
  11  -6   3       18.58       -1.96     13.34 o 
 -12  -5   3        6.01        0.20     15.27 o 
 -11  -5   3        0.20       -6.92     13.28 o 
 -10  -5   3       29.71       15.67     16.10 o 
  -9  -5   3      111.35       98.71     22.42 o 
  -8  -5   3      164.92      156.44     16.60 o 
  -7  -5   3       76.58       77.09     12.21 o 
  -6  -5   3       10.66       16.72      6.18 o 
  -5  -5   3       10.91        8.37      7.00 o 
  -4  -5   3       60.00       56.51      8.64 o 
  -3  -5   3      415.08      424.63     17.59 o 
  -2  -5   3      156.62      157.75     10.81 o 
  -1  -5   3     1879.21     1885.19     35.13 o 
   0  -5   3      767.17      750.62     25.35 o 
   1  -5   3      369.27      329.84     41.61 o 
   2  -5   3     1574.43     1660.87     37.84 o 
   3  -5   3      401.13      431.03     13.68 o 
   4  -5   3      862.32      817.53     21.28 o 
   5  -5   3      931.35      929.19     23.74 o 
   6  -5   3     1229.23     1106.09     40.12 o 
   7  -5   3      486.79      460.91     24.26 o 
   8  -5   3       24.07       26.39      9.66 o 
   9  -5   3       37.26       68.79     13.54 o 
  10  -5   3       12.74        7.82      9.12 o 
  11  -5   3       50.44       49.99     15.52 o 
  12  -5   3        0.19        6.47     16.04 o 
 -12  -4   3        3.27        7.15     17.77 o 
 -11  -4   3       10.14       18.63     15.87 o 
 -10  -4   3       57.14       64.78     20.33 o 
  -9  -4   3       24.49       22.92     14.11 o 
  -8  -4   3        3.65        9.47      6.15 o 
  -7  -4   3        4.15        5.74      6.82 o 
  -6  -4   3       42.94       37.01     11.94 o 
  -5  -4   3      161.83      232.08     17.98 o 
  -3  -4   3      819.54      975.03     28.53 o 
  -2  -4   3      156.09      155.81     23.81 o 
  -1  -4   3     1131.06     1067.44     40.01 o 
   0  -4   3     1170.87     1135.79     66.14 o 
   1  -4   3     2110.35     2103.55     36.83 o 
   2  -4   3     5276.50     4943.84    344.51 o 
   3  -4   3      627.16      760.70     18.68 o 
   4  -4   3      142.04      171.62     11.55 o 
   5  -4   3      833.28      815.55     20.95 o 
   6  -4   3        5.29        4.59      5.03 o 
   7  -4   3      117.50      138.74     15.33 o 
   8  -4   3       30.57       36.53      9.71 o 
   9  -4   3       61.06       76.34     14.19 o 
  10  -4   3      122.85       99.81     16.23 o 
  11  -4   3       62.80       64.78     14.46 o 
  12  -4   3      107.70       98.87     34.98 o 
 -12  -3   3       35.77       35.70     19.53 o 
 -11  -3   3       46.82       36.13     18.90 o 
 -10  -3   3        4.60       74.23     21.53 o 
  -9  -3   3       24.40       16.34     13.77 o 
  -8  -3   3      975.55      985.61     55.56 o 
  -7  -3   3      268.43      256.44     17.56 o 
  -6  -3   3      330.19      343.70     17.53 o 
  -5  -3   3     1019.40     1062.02     44.02 o 
  -4  -3   3       17.19        4.81      5.54 o 
  -3  -3   3        2.98        4.57      3.61 o 
  -2  -3   3      423.84      426.60     23.19 o 
  -1  -3   3       50.16       52.07      9.08 o 
   0  -3   3      260.17      227.72     21.13 o 
   1  -3   3     4316.26     4425.82     84.19 o 
   2  -3   3      199.13      197.38     11.45 o 
   3  -3   3      753.23      668.60     16.79 o 
   4  -3   3      620.66      589.00     16.09 o 
   5  -3   3      694.33      671.09     17.60 o 
   6  -3   3      232.30      264.78     37.08 o 
   7  -3   3      333.26      342.72     22.26 o 
   8  -3   3        6.07       14.35      7.70 o 
   9  -3   3       32.04       35.67     10.43 o 
  10  -3   3        0.68       -1.92      7.34 o 
  11  -3   3       65.51       50.88     16.60 o 
  12  -3   3        0.01       -8.23      9.71 o 
 -13  -2   3       84.11       71.73     24.02 o 
 -12  -2   3       81.95       84.97     26.92 o 
 -11  -2   3       84.64       59.02     20.89 o 
 -10  -2   3        5.11       -1.43     11.68 o 
  -9  -2   3        0.00        4.36     11.58 o 
  -8  -2   3      625.51      638.10     43.55 o 
  -7  -2   3       99.28       99.47     18.88 o 
  -6  -2   3        8.25        4.07      5.21 o 
  -5  -2   3      143.23      135.95     11.01 o 
  -4  -2   3      325.94      324.58     14.61 o 
  -3  -2   3     2342.37     2340.80     71.77 o 
  -2  -2   3      116.46       85.71     10.41 o 
  -1  -2   3       82.24       80.78      9.81 o 
   0  -2   3       74.22       81.92      5.24 o 
   1  -2   3     1844.94     1715.67     31.26 o 
   2  -2   3     2126.75     2017.79     35.44 o 
   3  -2   3     2177.91     2343.60     40.95 o 
   4  -2   3      288.38      292.61     10.30 o 
   5  -2   3     4348.53     4384.65     71.39 o 
   6  -2   3      359.04      300.04     24.62 o 
   7  -2   3      116.16      130.49     21.33 o 
   8  -2   3        1.37        4.23      9.72 o 
   9  -2   3      158.59      162.43     26.72 o 
  10  -2   3        8.81        8.45     12.88 o 
  11  -2   3       27.38       26.82     16.97 o 
  12  -2   3       45.76       45.05     21.63 o 
 -13  -1   3        3.61        2.96     19.83 o 
 -12  -1   3       49.28       70.03     24.35 o 
 -11  -1   3       99.87      112.19     26.88 o 
 -10  -1   3       55.12       68.64     21.09 o 
  -9  -1   3      289.53      292.52     36.43 o 
  -8  -1   3      246.71      218.66     29.58 o 
  -7  -1   3     1136.62      959.21     46.68 o 
  -6  -1   3     1431.68     1359.69     36.95 o 
  -5  -1   3      446.13      460.74     18.27 o 
  -4  -1   3       17.97       11.59      4.05 o 
  -3  -1   3     2910.67     2952.18     85.21 o 
  -2  -1   3      871.23      905.43     34.17 o 
  -1  -1   3       84.38       92.23      9.98 o 
   0  -1   3      501.23      443.72     34.80 o 
   1  -1   3      125.98      111.62      6.75 o 
   2  -1   3      552.11      548.84     13.54 o 
   3  -1   3     1079.14     1111.92     22.95 o 
   4  -1   3        4.88        1.69      2.55 o 
   5  -1   3      173.28      158.58      9.63 o 
   6  -1   3      843.55      802.76     43.52 o 
   8  -1   3       60.26       96.32     20.93 o 
   9  -1   3      338.72      419.81     41.46 o 
  10  -1   3      245.02      255.82     36.17 o 
  11  -1   3       13.92       12.51     15.27 o 
  12  -1   3        3.21       20.73     20.46 o 
 -13   0   3       65.46       50.47     23.76 o 
 -12   0   3        4.12        1.13     15.84 o 
 -11   0   3       83.97       88.80     25.05 o 
 -10   0   3      356.48      371.17     43.39 o 
  -9   0   3      251.01      239.45     32.94 o 
  -8   0   3      217.90      232.53     29.78 o 
  -7   0   3      402.82      372.39     17.54 o 
  -6   0   3        0.49        9.26      3.68 o 
  -5   0   3     1010.27     1065.17     30.47 o 
  -4   0   3        5.62       10.55      4.59 o 
  -3   0   3     2237.19     2403.51     71.20 o 
  -2   0   3       31.82       43.15      7.62 o 
  -1   0   3     8483.96     9537.27    237.99 o 
   0   0   3      475.72      493.60     24.22 o 
   1   0   3     1240.06     1299.26     23.86 o 
   2   0   3      948.50      991.95     24.46 o 
   3   0   3      171.81      138.12     28.10 o 
   4   0   3       10.26       15.47      7.09 o 
   5   0   3     1782.45     1865.18     44.95 o 
   6   0   3      133.76      132.72      9.96 o 
   8   0   3        0.75       -3.63     10.25 o 
   9   0   3      312.45      257.32     35.57 o 
  10   0   3      181.92      196.56     33.57 o 
  11   0   3        8.99       21.96     16.54 o 
  12   0   3        3.71       10.05     18.93 o 
 -13   1   3        1.07       34.70     22.72 o 
 -12   1   3       10.22       14.27     16.84 o 
 -11   1   3       31.11       58.02     21.59 o 
 -10   1   3      238.13      205.55     32.64 o 
  -9   1   3      661.04      661.39     46.21 o 
  -8   1   3       74.20       86.67     18.90 o 
  -7   1   3        8.04        8.53      4.33 o 
  -6   1   3        5.79       24.81      5.67 o 
  -5   1   3      549.05      482.18     26.38 o 
  -4   1   3      130.98      125.30     12.61 o 
  -3   1   3      104.19       89.63     10.68 o 
  -2   1   3      152.69      157.54     12.64 o 
  -1   1   3     2308.79     2080.09     64.15 o 
   0   1   3     1397.04     1424.99     36.10 o 
   1   1   3      751.91      861.91     24.50 o 
   2   1   3      100.47      123.45      6.75 o 
   3   1   3      538.30      497.12     13.32 o 
   4   1   3     1772.59     1610.20     55.43 o 
   5   1   3      295.05      284.91     14.84 o 
   6   1   3       12.44       11.06      8.23 o 
   7   1   3      221.74      226.97     29.88 o 
   8   1   3      135.18      114.15     22.76 o 
   9   1   3       24.02       23.76     15.01 o 
  10   1   3      174.58      174.80     31.24 o 
  11   1   3       11.60       -4.92     14.47 o 
  12   1   3       49.66       90.40     30.24 o 
 -12   2   3        8.49        1.26     16.77 o 
 -11   2   3        5.58       17.63     16.30 o 
 -10   2   3       58.39       66.84     20.33 o 
  -9   2   3        4.38       14.21     11.45 o 
  -8   2   3        0.52       -6.16      7.25 o 
  -7   2   3      569.25      546.13     21.75 o 
  -6   2   3      486.29      441.91     19.14 o 
  -5   2   3       14.38       38.66      8.52 o 
  -4   2   3      124.90      145.13     14.44 o 
  -3   2   3       70.26       97.65     12.81 o 
  -2   2   3      605.38      684.28     31.84 o 
  -1   2   3      115.12      124.70     14.21 o 
   0   2   3      523.38      633.39     25.35 o 
   1   2   3     2326.65     2323.51     52.99 o 
   2   2   3       55.63       46.65      7.12 o 
   3   2   3       17.01       11.31      4.10 o 
   4   2   3     1107.64     1066.72     36.27 o 
   5   2   3     1092.45     1093.12     33.80 o 
   6   2   3      288.95      276.10     16.62 o 
   7   2   3      942.53      916.74     53.30 o 
   8   2   3      681.69      622.26     45.95 o 
   9   2   3      315.70      315.01     39.63 o 
  10   2   3       90.71      113.59     26.52 o 
  11   2   3        3.94      -12.48     13.61 o 
  12   2   3       61.25       47.34     18.93 o 
 -12   3   3      107.96      120.54     28.91 o 
 -11   3   3        5.34       11.01     14.51 o 
 -10   3   3       28.95       39.83     17.17 o 
  -9   3   3      118.23      138.07     24.95 o 
  -8   3   3       69.43       36.23     14.01 o 
  -7   3   3       58.15       75.66     16.93 o 
  -6   3   3       73.86       61.78     11.23 o 
  -3   3   3     1004.23     1047.26     44.18 o 
  -2   3   3      128.76      155.77     17.20 o 
  -1   3   3       97.68      130.85     16.37 o 
   0   3   3     2374.88     2451.92     42.79 o 
   1   3   3     1663.30     1790.20     45.31 o 
   2   3   3        6.20       10.77      4.23 o 
   3   3   3       26.81       61.35      8.83 o 
   4   3   3        9.20       12.00      5.87 o 
   5   3   3      223.21      235.28     25.04 o 
   6   3   3      158.43      152.22     14.49 o 
   7   3   3       56.76       49.37     17.30 o 
   8   3   3       34.87       35.20     16.44 o 
   9   3   3        0.27        8.95     13.28 o 
  10   3   3       15.55        4.52     15.27 o 
  11   3   3       38.64       12.11     17.73 o 
 -12   4   3        0.81        9.88     16.00 o 
 -11   4   3       91.91      109.49     26.05 o 
 -10   4   3       52.53       56.96     18.86 o 
  -9   4   3      151.78      182.56     28.45 o 
  -8   4   3       34.25       42.22     15.67 o 
  -7   4   3       42.81       47.71     15.01 o 
  -6   4   3        4.39       21.23     10.51 o 
  -5   4   3       12.84       20.63      8.58 o 
  -4   4   3       89.01       97.42     15.37 o 
  -3   4   3      125.82      119.91     16.84 o 
  -2   4   3        3.92       11.78      5.36 o 
  -1   4   3      501.60      601.02     20.93 o 
   0   4   3      107.33      126.38      8.33 o 
   1   4   3       17.07       23.15      3.94 o 
   2   4   3      904.07      912.05     33.74 o 
   3   4   3      328.77      300.67     17.66 o 
   4   4   3      575.06      534.17     23.40 o 
   5   4   3      590.59      640.44     29.28 o 
   6   4   3       74.73       84.76     22.92 o 
   7   4   3      133.00      154.00     16.27 o 
   8   4   3      197.86      219.62     33.80 o 
   9   4   3       36.13       44.08     19.53 o 
  10   4   3       70.76       47.64     21.46 o 
  11   4   3       59.30       40.59     20.30 o 
 -11   5   3        8.69       23.39     17.53 o 
 -10   5   3       38.24       37.33     16.90 o 
  -9   5   3       29.66       23.36     14.07 o 
  -8   5   3       14.23       11.18     10.81 o 
  -7   5   3       40.29       35.33     14.17 o 
  -6   5   3      326.27      276.35     22.94 o 
  -4   5   3      308.68      321.76     25.59 o 
  -3   5   3      203.27      232.88     16.08 o 
  -2   5   3      434.77      435.27     19.54 o 
  -1   5   3      427.79      536.98     20.79 o 
   0   5   3      807.55      866.76     21.88 o 
   1   5   3      386.84      210.30     21.33 o 
   2   5   3      215.42      210.64     24.25 o 
   3   5   3        1.55        2.36      4.37 o 
   4   5   3      426.15      365.28     21.65 o 
   5   5   3      201.40      168.10     19.28 o 
   6   5   3       41.46       29.13      8.79 o 
   7   5   3        7.06       11.20      7.54 o 
   8   5   3        0.01        7.75     12.68 o 
   9   5   3        3.64        2.89     15.27 o 
  10   5   3        2.58       -4.79     15.57 o 
  -9   6   3        2.77       20.76     13.51 o 
  -8   6   3      245.15      197.60     28.21 o 
  -7   6   3      348.42      333.47     32.87 o 
  -6   6   3      112.37      121.24     14.26 o 
  -5   6   3       61.92       66.62     10.80 o 
  -4   6   3      584.69      574.51     29.11 o 
  -3   6   3      100.34       90.68     11.80 o 
  -2   6   3       14.67       32.38      7.89 o 
  -1   6   3       25.32       34.54     11.91 o 
   0   6   3      248.38      254.05     26.73 o 
   1   6   3        9.84       10.28      5.93 o 
   2   6   3      156.28      167.37     15.81 o 
   4   6   3      117.99      133.08     15.85 o 
   5   6   3      286.42      287.21     22.14 o 
   6   6   3        0.89       -5.84      6.00 o 
   7   6   3       16.75       18.73      9.03 o 
   8   6   3       12.04       -0.10     13.08 o 
   9   6   3       33.66       31.71     20.13 o 
 -10   7   3        6.80       15.30     15.37 o 
  -9   7   3        5.29       18.10     12.91 o 
  -8   7   3        9.13       29.78     14.14 o 
  -7   7   3       98.99       77.12     18.53 o 
  -6   7   3        2.26        3.09      5.81 o 
  -5   7   3      200.01      187.53     20.96 o 
  -4   7   3      134.18      124.78     14.76 o 
  -3   7   3       76.64       71.10     11.64 o 
  -2   7   3      154.22      112.16     21.86 o 
  -1   7   3      280.74      274.78     30.78 o 
   0   7   3      325.09      320.13     33.17 o 
   1   7   3      508.87      504.71     24.40 o 
   2   7   3      352.34      340.53     32.32 o 
   3   7   3        0.02       -6.35      8.33 o 
   4   7   3      161.31      200.39     28.91 o 
   5   7   3      138.84      110.96     16.14 o 
   6   7   3        2.07       -3.35      7.20 o 
   7   7   3        7.62        5.44     11.83 o 
   8   7   3       15.86        3.99     17.47 o 
   9   7   3       33.20       49.34     21.93 o 
  -9   8   3        9.63       26.72     14.61 o 
  -8   8   3       28.58       50.31     16.93 o 
  -7   8   3       43.30       67.81     19.46 o 
  -6   8   3      230.77      232.40     30.41 o 
  -5   8   3       50.24       49.89     11.50 o 
  -4   8   3        0.57        0.83      8.05 o 
  -3   8   3        8.98       18.93     12.78 o 
  -2   8   3      413.96      405.20     39.96 o 
  -1   8   3       78.98       64.61     17.53 o 
   0   8   3        4.52       -2.00      6.52 o 
   1   8   3       55.03       79.98     20.46 o 
   2   8   3      140.70      120.54     24.95 o 
   3   8   3        2.78       -5.59      7.25 o 
   4   8   3      178.18      195.60     30.91 o 
   5   8   3       38.44       78.25     21.43 o 
   6   8   3        1.12       -2.20      8.88 o 
   7   8   3        8.19       23.99     15.30 o 
  -8   9   3        2.54        2.73     11.28 o 
  -5   9   3       26.76       21.79     13.91 o 
  -4   9   3        0.10        9.25     11.48 o 
  -3   9   3       87.54       89.96     21.36 o 
  -2   9   3       47.94       50.67     16.90 o 
  -1   9   3       22.33       33.37     15.17 o 
   0   9   3        2.64       -0.13      7.92 o 
   1   9   3       11.36       11.18     10.98 o 
   2   9   3       19.66       13.08     13.08 o 
   3   9   3       46.88       58.89     20.03 o 
   4   9   3       49.36       61.45     20.43 o 
   5   9   3        8.79        6.79     13.41 o 
   6   9   3        3.40       20.46     15.04 o 
  -5  10   3       13.98       32.47     16.27 o 
  -4  10   3       97.63       85.27     23.52 o 
  -3  10   3        9.54       18.23     14.04 o 
  -2  10   3        0.64       -1.20     11.68 o 
  -1  10   3       30.10       54.03     20.10 o 
   0  10   3       20.39       61.42     22.39 o 
   1  10   3        9.99        2.60     11.54 o 
   2  10   3        4.69       -8.45     10.95 o 
   3  10   3       14.19       22.13     14.51 o 
   4  10   3        0.07        1.40     13.57 o 
  -3  11   3       16.79       20.76     15.24 o 
  -2  11   3        0.01        9.98     12.91 o 
  -1  11   3        0.04       11.91     12.64 o 
   0  11   3       14.33        1.06     11.81 o 
   1  11   3       26.06       18.03     13.84 o 
  -3 -13   4       12.59       23.79     20.39 o 
  -2 -13   4       14.26        8.12     11.18 o 
  -1 -13   4       38.95       20.10     13.28 o 
   0 -13   4       15.91       26.77     11.69 o 
   1 -13   4       10.32       22.07     11.37 o 
   2 -13   4       42.17       35.64     13.93 o 
   3 -13   4       69.70       91.16     25.39 o 
  -5 -12   4       93.76       89.10     25.69 o 
  -4 -12   4        4.14        1.13     14.21 o 
  -3 -12   4        5.13       -2.89     11.91 o 
  -2 -12   4       93.38      123.23     28.35 o 
  -1 -12   4       67.13       57.18     14.44 o 
   0 -12   4        0.00        7.15      8.43 o 
   1 -12   4       26.11       10.55      8.88 o 
   2 -12   4       46.77       81.20     16.02 o 
   3 -12   4        0.23        8.16      9.43 o 
   4 -12   4        5.33       12.41     15.84 o 
   5 -12   4       55.58       48.87     22.52 o 
   6 -12   4       18.42       22.69     21.66 o 
  -7 -11   4       24.60       25.22     18.37 o 
  -6 -11   4       75.57       87.87     25.39 o 
  -5 -11   4       33.54       44.38     20.03 o 
  -4 -11   4       19.82       23.19     14.61 o 
  -3 -11   4       14.89        6.49     12.81 o 
  -2 -11   4        0.55        0.40      8.28 o 
  -1 -11   4       34.84       33.74     13.94 o 
   0 -11   4       82.93       95.06     15.66 o 
   1 -11   4       60.91       86.59     18.22 o 
   2 -11   4        2.93        2.68      7.82 o 
   3 -11   4       77.19      108.03     17.04 o 
   4 -11   4      124.13      120.28     17.88 o 
   5 -11   4        2.32       -3.36     14.04 o 
   6 -11   4        9.37       25.88     17.07 o 
   7 -11   4       20.47        4.13     18.86 o 
  -8 -10   4       66.99       75.39     23.89 o 
  -7 -10   4        0.04        4.43     14.07 o 
  -6 -10   4       24.35       41.89     17.53 o 
  -5 -10   4      246.23      194.13     31.91 o 
  -4 -10   4      336.82      313.88     36.50 o 
  -3 -10   4       38.56       45.25     17.30 o 
  -2 -10   4       50.81       27.38     12.34 o 
  -1 -10   4      167.65      141.04     17.37 o 
   0 -10   4       26.57       20.42      7.83 o 
   1 -10   4       28.54       35.34     15.55 o 
   2 -10   4       52.77       54.45     12.07 o 
   3 -10   4       32.81       18.45     15.89 o 
   4 -10   4      296.64      357.00     41.19 o 
   5 -10   4        2.09        9.55     12.71 o 
   6 -10   4        2.01        6.55     13.54 o 
   7 -10   4       10.15       -2.86     14.31 o 
   8 -10   4       40.06       30.98     21.03 o 
  -8  -9   4      329.49      298.37     37.86 o 
  -7  -9   4      118.96      105.63     24.42 o 
  -6  -9   4       65.75       61.38     19.70 o 
  -5  -9   4      184.37      233.99     31.97 o 
  -4  -9   4      244.62      278.94     33.10 o 
  -3  -9   4      109.24      115.45     23.66 o 
  -2  -9   4      122.68      109.26     21.53 o 
  -1  -9   4      337.49      262.85     39.99 o 
   0  -9   4        7.96        4.67      6.36 o 
   1  -9   4       11.77       22.28      8.00 o 
   2  -9   4        1.57       -3.31      5.36 o 
   3  -9   4       88.15      105.22     37.66 o 
   4  -9   4       41.20       49.30     11.03 o 
   5  -9   4       33.45       35.47     15.47 o 
   6  -9   4       78.42       74.46     21.73 o 
   7  -9   4        7.10       33.50     16.70 o 
   8  -9   4        0.85       11.94     15.30 o 
   9  -9   4      186.04      197.03     36.13 o 
  -8  -8   4      185.48      221.88     31.77 o 
  -7  -8   4       10.59       15.20     11.54 o 
  -6  -8   4        1.92       -2.06      7.22 o 
  -5  -8   4      102.13      115.48     23.09 o 
  -4  -8   4      373.74      321.23     32.80 o 
  -3  -8   4      153.71      141.97     22.92 o 
  -2  -8   4      290.36      241.58     27.81 o 
  -1  -8   4      353.32      354.29     22.80 o 
   0  -8   4       70.09       53.03     10.65 o 
   1  -8   4      158.25      160.19     16.01 o 
   2  -8   4        0.87        5.41      4.98 o 
   3  -8   4      582.31      539.71     25.60 o 
   4  -8   4      327.31      344.49     52.24 o 
   5  -8   4      189.71      219.12     31.01 o 
   6  -8   4      155.07      163.53     28.81 o 
   7  -8   4      135.05      123.83     25.72 o 
   9  -8   4        0.00        8.02     14.51 o 
  10  -8   4        0.64       -9.32     13.84 o 
 -11  -7   4       33.65       20.79     20.93 o 
 -10  -7   4        0.16        4.72     16.84 o 
  -9  -7   4        1.65       10.05     14.34 o 
  -8  -7   4      244.89      211.24     20.88 o 
  -7  -7   4      190.20      204.97     26.22 o 
  -6  -7   4      668.29      602.15     27.66 o 
  -5  -7   4      290.10      286.32     19.59 o 
  -4  -7   4      231.11      245.02     17.05 o 
  -3  -7   4      836.32      811.84     46.41 o 
  -2  -7   4      897.86      784.23     44.55 o 
  -1  -7   4      305.75      260.01     18.72 o 
   0  -7   4      113.63      127.79     13.53 o 
   1  -7   4       92.15      104.36     12.60 o 
   2  -7   4      266.76      268.37     18.73 o 
   4  -7   4      202.21      192.10     16.14 o 
   5  -7   4       51.09       46.45     14.84 o 
   6  -7   4        0.03        1.16      8.58 o 
   7  -7   4      194.71      190.04     30.78 o 
   8  -7   4       11.55       26.38     15.10 o 
   9  -7   4      253.69      335.04     44.08 o 
  10  -7   4       35.30       38.66     18.47 o 
  11  -7   4      110.64      122.80     29.31 o 
 -11  -6   4       77.11       77.92     26.98 o 
 -10  -6   4        0.17       19.46     15.74 o 
  -9  -6   4      277.05      250.60     34.04 o 
  -8  -6   4      246.16      281.02     22.21 o 
  -7  -6   4        7.32       12.91     11.63 o 
  -6  -6   4      113.13      119.38     14.41 o 
  -5  -6   4        0.45        1.43      4.75 o 
  -4  -6   4        1.06        1.30      4.00 o 
  -3  -6   4       49.11       41.95      7.35 o 
  -2  -6   4       58.14       65.75      7.94 o 
  -1  -6   4       53.97       62.93      8.18 o 
   0  -6   4      222.77      222.21     15.98 o 
   1  -6   4       24.95       16.80      5.19 o 
   2  -6   4        8.95       11.09      3.12 o 
   3  -6   4      667.36      617.73     17.75 o 
   4  -6   4        8.92       14.71      4.24 o 
   5  -6   4     1123.24     1040.95     37.07 o 
   6  -6   4      594.87      574.33     64.88 o 
   7  -6   4      223.64      221.27     30.68 o 
   8  -6   4      101.20      116.05     25.35 o 
   9  -6   4      292.45      272.29     38.96 o 
  10  -6   4        0.22      -11.35     12.01 o 
  11  -6   4       14.22       30.91     16.90 o 
 -12  -5   4        4.59       -0.83     15.10 o 
 -11  -5   4        9.28       24.75     17.20 o 
 -10  -5   4       41.16       48.34     18.93 o 
  -9  -5   4        3.99       28.28     16.47 o 
  -8  -5   4        6.43        6.24      7.09 o 
  -7  -5   4        1.43        3.62      5.75 o 
  -6  -5   4      682.59      678.59     27.64 o 
  -5  -5   4        6.40        5.79      3.99 o 
  -4  -5   4     1211.80     1220.10     36.09 o 
  -3  -5   4     2837.08     2875.21     64.28 o 
  -2  -5   4      340.75      352.09     19.25 o 
  -1  -5   4      412.39      408.31     18.37 o 
   0  -5   4      481.02      517.69     20.89 o 
   1  -5   4        1.67       10.03      2.80 o 
   2  -5   4      109.25      105.78     10.33 o 
   3  -5   4      288.61      266.29     11.05 o 
   4  -5   4      168.86      164.61     10.02 o 
   5  -5   4      569.02      574.75     45.84 o 
   6  -5   4       49.65       65.53     11.34 o 
   7  -5   4      106.01      123.53     15.36 o 
   8  -5   4        1.70        9.94      8.16 o 
   9  -5   4       20.57       32.71     14.84 o 
  10  -5   4       37.69       53.08     30.36 o 
  11  -5   4      100.97      149.99     21.56 o 
 -12  -4   4        0.00       20.36     18.96 o 
 -11  -4   4       68.07       58.92     21.26 o 
 -10  -4   4      111.13      134.35     26.92 o 
  -9  -4   4       56.27       46.71     18.63 o 
  -8  -4   4       66.71       75.60     11.94 o 
  -7  -4   4        3.98        7.00      6.40 o 
  -6  -4   4      377.94      366.24     19.12 o 
  -5  -4   4       84.21      159.57     16.69 o 
  -4  -4   4      126.94      137.28     17.37 o 
  -3  -4   4      422.64      412.15     17.44 o 
  -2  -4   4      394.06      367.97     24.32 o 
  -1  -4   4      305.77      352.18     16.19 o 
   0  -4   4       46.35      107.94      9.80 o 
   1  -4   4      517.30      832.33     22.40 o 
   2  -4   4        0.10      192.90     18.86 o 
   3  -4   4      537.34      617.23     21.39 o 
   4  -4   4       10.07       44.18     12.01 o 
   5  -4   4        1.07        6.48      3.29 o 
   6  -4   4      370.99      319.44     30.53 o 
   7  -4   4      411.06      370.50     22.94 o 
   8  -4   4        4.94       14.49      8.40 o 
   9  -4   4       42.36       51.05     12.60 o 
  10  -4   4       38.76       64.39     14.70 o 
  11  -4   4       59.85       60.63     17.52 o 
  12  -4   4        2.21       14.40     12.95 o 
 -12  -3   4        0.98        6.42     18.03 o 
 -11  -3   4        0.18       32.71     17.37 o 
 -10  -3   4      117.59      142.47     28.25 o 
  -9  -3   4        1.21       18.80     13.57 o 
  -8  -3   4        2.23        5.72      6.39 o 
  -7  -3   4        6.22        9.57      5.54 o 
  -6  -3   4      687.44      630.54     25.14 o 
  -5  -3   4      196.75      195.32     14.09 o 
  -4  -3   4      115.82      120.28     22.32 o 
  -3  -3   4     1434.05     1525.63     55.83 o 
  -2  -3   4      109.00       90.96     12.48 o 
  -1  -3   4     1450.90     1391.05     51.74 o 
   0  -3   4      163.73      159.66     20.63 o 
   1  -3   4      670.54      692.47     18.12 o 
   2  -3   4      671.20      682.06     62.19 o 
   3  -3   4      853.85      797.66     20.82 o 
   4  -3   4      256.55      278.21     16.83 o 
   5  -3   4       38.34       41.38      5.27 o 
   6  -3   4      109.23       95.73     12.25 o 
   7  -3   4       63.17       66.50     12.08 o 
   8  -3   4      336.51      319.33     28.56 o 
   9  -3   4       25.52       25.04      9.94 o 
  10  -3   4       84.83       83.56     15.46 o 
  11  -3   4        0.31       -0.12     12.61 o 
  12  -3   4       41.26       44.17     30.31 o 
 -12  -2   4       91.00       89.20     25.49 o 
 -11  -2   4        3.40        5.26     14.07 o 
 -10  -2   4        5.02       -1.93     12.34 o 
  -9  -2   4      476.49      435.95     42.35 o 
  -8  -2   4     1508.76     1547.12     71.63 o 
  -7  -2   4      483.68      439.55     20.52 o 
  -6  -2   4       80.76       87.88     10.14 o 
  -5  -2   4      839.14      807.18     27.01 o 
  -4  -2   4       25.06       48.21      9.78 o 
  -3  -2   4     3805.21     4223.09    119.97 o 
  -2  -2   4      189.06      159.07     15.34 o 
  -1  -2   4      742.11      755.31     32.97 o 
   0  -2   4       42.57       55.12      6.27 o 
   1  -2   4        3.23        4.42      2.75 o 
   2  -2   4     1857.15     1044.60     39.19 o 
   3  -2   4      136.60      140.15     13.23 o 
   4  -2   4      173.97      179.52     15.45 o 
   5  -2   4      149.70      143.64     13.11 o 
   6  -2   4       76.61       98.58     18.40 o 
   7  -2   4       41.30       50.46      9.99 o 
   8  -2   4      427.03      339.72     24.18 o 
   9  -2   4       44.72       52.34     12.03 o 
  10  -2   4        0.48       -6.10     15.52 o 
  11  -2   4        6.20        6.15     10.44 o 
  12  -2   4      132.07      114.35     32.17 o 
 -13  -1   4       23.10       67.91     28.78 o 
 -12  -1   4       47.38       30.01     19.13 o 
 -11  -1   4       15.55        9.75     14.81 o 
 -10  -1   4       10.83       -2.66     10.51 o 
  -9  -1   4      105.78       89.13     21.49 o 
  -8  -1   4       87.71       66.04     18.17 o 
  -7  -1   4      453.74      454.47     20.37 o 
  -6  -1   4      263.09      264.08     15.32 o 
  -5  -1   4       43.97       47.67      9.93 o 
  -4  -1   4     1112.15     1151.60     45.08 o 
  -3  -1   4      296.52      267.36     18.03 o 
  -2  -1   4     2009.39     1992.39     64.88 o 
  -1  -1   4     2325.27     2184.56     67.67 o 
   0  -1   4     1057.44     1022.15     27.09 o 
   1  -1   4     3411.67     3345.84     61.14 o 
   2  -1   4      115.16      117.65      8.76 o 
   3  -1   4      394.20      369.86     12.02 o 
   4  -1   4       32.76       28.46      5.99 o 
   5  -1   4      497.51      469.50     19.80 o 
   6  -1   4      180.05      167.19     16.54 o 
   7  -1   4        6.91        0.75      5.64 o 
   8  -1   4        8.00       17.21      7.78 o 
   9  -1   4       12.82       17.71      8.81 o 
  10  -1   4        6.52       18.96     16.07 o 
  11  -1   4        2.07       12.61     16.37 o 
  12  -1   4       40.25       51.70     25.25 o 
 -13   0   4       12.59       35.10     26.48 o 
 -12   0   4        0.76       21.83     16.57 o 
 -11   0   4      314.87      332.74     43.45 o 
 -10   0   4       12.89        7.92     12.58 o 
  -9   0   4       92.23       87.80     20.96 o 
  -8   0   4      909.49      842.32     50.24 o 
  -7   0   4      520.95      498.40     21.42 o 
  -6   0   4      400.72      445.58     19.83 o 
  -5   0   4      782.61      851.20     37.56 o 
  -4   0   4      173.06      210.87     16.17 o 
  -3   0   4      631.51      530.60     27.18 o 
  -2   0   4       14.22       12.24      5.52 o 
  -1   0   4       53.96       44.75      8.58 o 
   0   0   4      231.92      223.32     11.24 o 
   1   0   4     3881.98     4177.19     83.04 o 
   2   0   4     1118.06     1219.81     24.66 o 
   3   0   4      105.94      108.14      6.98 o 
   4   0   4     1001.91      990.89     23.17 o 
   5   0   4      170.86      200.09     10.35 o 
   6   0   4     1105.51     1210.58     38.12 o 
   7   0   4      153.30      139.30     25.02 o 
   8   0   4      895.60      923.66     56.39 o 
   9   0   4       98.75      163.16     30.08 o 
  10   0   4       54.77       11.98     16.34 o 
  11   0   4       13.72       15.04     17.27 o 
  12   0   4      131.13      151.18     37.36 o 
 -12   1   4       30.61       35.03     18.73 o 
 -11   1   4       18.18       48.61     19.90 o 
 -10   1   4       65.42       66.64     20.66 o 
  -9   1   4      427.94      387.31     39.79 o 
  -7   1   4        1.57       16.35      8.15 o 
  -6   1   4       40.45       57.43      8.62 o 
  -5   1   4       35.35       32.71      8.42 o 
  -4   1   4     1381.07     1473.06     53.67 o 
  -3   1   4       79.62       80.95     11.61 o 
  -2   1   4      131.26      151.08     14.54 o 
  -1   1   4      411.43      437.84     24.62 o 
   0   1   4     1683.18     1684.09     41.28 o 
   1   1   4      832.99      735.16     28.11 o 
   2   1   4     2129.88     1997.57     65.64 o 
   3   1   4      145.84      163.00      7.76 o 
   4   1   4      194.62      168.04      8.87 o 
   5   1   4     1330.80     1269.72     28.95 o 
   6   1   4     1428.07     1283.49     75.87 o 
   7   1   4       17.73       -3.33     10.18 o 
   8   1   4      199.87      157.37     28.91 o 
   9   1   4        0.73        0.90     12.28 o 
  10   1   4      177.45      175.77     32.31 o 
  11   1   4      128.62      107.60     28.41 o 
 -12   2   4        0.02        1.46     16.84 o 
 -11   2   4       60.96       78.85     23.76 o 
 -10   2   4       46.85       51.37     18.80 o 
  -9   2   4      315.40      354.53     38.86 o 
  -8   2   4      373.67      336.73     35.47 o 
  -7   2   4      186.84      246.28     18.23 o 
  -6   2   4      627.91      595.03     24.39 o 
  -5   2   4      896.91      820.72     38.00 o 
  -4   2   4      112.52      133.18     15.17 o 
  -2   2   4      124.43      124.23     15.57 o 
  -1   2   4     2457.15     2505.26     82.25 o 
   0   2   4      951.39      897.77     28.29 o 
   1   2   4     3585.22     3861.17     82.05 o 
   2   2   4      706.06      713.81     25.56 o 
   3   2   4      373.68      368.06     17.96 o 
   4   2   4      148.09      164.78     17.42 o 
   5   2   4       37.75       28.67      7.34 o 
   6   2   4     1179.15     1049.41     35.47 o 
   7   2   4       86.44       81.25     21.19 o 
   8   2   4       66.35       93.03     24.19 o 
   9   2   4       73.54       91.83     24.05 o 
  10   2   4      122.12      126.99     29.31 o 
  11   2   4       22.57        4.26     16.37 o 
 -12   3   4        7.74       10.65     20.49 o 
 -11   3   4      103.92      117.71     27.68 o 
 -10   3   4       14.69       29.54     15.87 o 
  -9   3   4        8.57        6.02     10.78 o 
  -8   3   4       56.37       57.06     16.60 o 
  -7   3   4      506.26      495.67     23.36 o 
  -6   3   4       22.68       22.79      8.38 o 
  -5   3   4      421.06      381.22     25.32 o 
  -4   3   4      493.76      567.37     32.64 o 
  -3   3   4       44.17       62.52     13.24 o 
  -2   3   4        0.02        4.79      5.06 o 
  -1   3   4      524.97      589.16     33.74 o 
   0   3   4      234.52      228.96      9.20 o 
   1   3   4       21.83       39.41      7.46 o 
   2   3   4      860.94      880.91     30.63 o 
   3   3   4      420.43      433.01     20.81 o 
   4   3   4      418.38      375.28     20.48 o 
   5   3   4     1304.08     1274.56     40.74 o 
   6   3   4     1600.50     1554.74     47.19 o 
   7   3   4       64.45       68.80     19.60 o 
   8   3   4      108.75      105.60     23.22 o 
   9   3   4       11.91       20.83     16.20 o 
  10   3   4       71.00       76.86     25.62 o 
  11   3   4       60.43       54.53     21.43 o 
 -11   4   4        2.72        4.69     14.74 o 
 -10   4   4        3.51       -7.45     11.68 o 
  -9   4   4       75.46       52.37     17.70 o 
  -8   4   4       79.72       68.50     18.80 o 
  -7   4   4        5.74       30.41     12.98 o 
  -6   4   4      673.21      635.11     35.53 o 
  -5   4   4       50.67       57.59     13.57 o 
  -4   4   4        8.15       29.64      9.35 o 
  -3   4   4        0.15       15.74      6.49 o 
  -2   4   4      530.21      526.71     33.30 o 
  -1   4   4       46.53       56.33      7.50 o 
   0   4   4        0.02        3.25      4.97 o 
   1   4   4       53.70       38.67      8.04 o 
   2   4   4      465.83      524.74     38.74 o 
   3   4   4      436.93      506.56     23.94 o 
   4   4   4      188.94      194.14     17.54 o 
   5   4   4       10.67        5.55      5.58 o 
   6   4   4       25.82       18.02      7.54 o 
   7   4   4        0.74      -13.72      9.15 o 
   8   4   4       10.11       50.14     18.13 o 
   9   4   4        8.78       13.01     17.53 o 
  10   4   4       52.51       39.83     23.19 o 
 -11   5   4        3.75        3.69     15.17 o 
 -10   5   4      132.39      109.43     25.29 o 
  -9   5   4      213.35      250.50     34.57 o 
  -8   5   4       28.86       22.76     14.24 o 
  -7   5   4       47.45       41.22     15.54 o 
  -6   5   4      404.29      418.48     30.78 o 
  -5   5   4      655.53      674.96     40.16 o 
  -4   5   4       25.65       46.01     13.01 o 
  -3   5   4        0.73        6.27      4.91 o 
  -2   5   4      100.88      104.06     11.39 o 
  -1   5   4        0.20        0.80      6.39 o 
   0   5   4      148.09      104.61     20.84 o 
   1   5   4       92.62      102.10     13.01 o 
   2   5   4      128.57      114.20     13.89 o 
   3   5   4      247.96      263.74     20.34 o 
   4   5   4        5.28        4.42      6.59 o 
   5   5   4      259.65      221.68     20.12 o 
   6   5   4       71.91       72.13     12.83 o 
   7   5   4       85.66       82.94     21.83 o 
   8   5   4      113.87      135.98     26.98 o 
   9   5   4       51.07       56.19     21.66 o 
  -9   6   4       39.71       40.62     18.10 o 
  -8   6   4       93.02      112.65     23.69 o 
  -7   6   4        6.76       27.75     14.07 o 
  -5   6   4       10.50       11.49      6.32 o 
  -4   6   4       52.98       58.31     10.16 o 
  -3   6   4       65.65       81.45     17.80 o 
  -2   6   4       60.53       80.52     18.20 o 
  -1   6   4       72.58       59.29     15.87 o 
   0   6   4      676.96      702.66     69.80 o 
   1   6   4        0.41       -4.73      3.94 o 
   2   6   4      188.76      187.38     27.32 o 
   3   6   4      266.54      278.01     21.96 o 
   4   6   4       36.30       37.87     10.55 o 
   5   6   4       42.06       40.71     11.49 o 
   6   6   4        0.01       -4.47      6.26 o 
   7   6   4        7.49        1.32      8.04 o 
   8   6   4        2.06       23.92     16.97 o 
   9   6   4        0.06      -18.20     14.61 o 
  -9   7   4      116.76       91.13     21.63 o 
  -8   7   4      186.75      173.74     27.22 o 
  -7   7   4       46.94       44.05     14.94 o 
  -6   7   4      162.43      183.21     18.32 o 
  -5   7   4       64.99       61.05     16.80 o 
  -4   7   4       41.79       40.62     14.64 o 
  -3   7   4        0.42        6.12      7.65 o 
  -2   7   4       20.05       10.58      9.95 o 
  -1   7   4        0.03       11.88     10.08 o 
   0   7   4      160.55      139.87     25.95 o 
   1   7   4       58.49       33.25      9.47 o 
   2   7   4        1.85       -2.28      8.25 o 
   3   7   4       25.54       20.49     27.61 o 
   4   7   4       13.42       18.92      9.19 o 
   5   7   4       57.87       68.31     13.88 o 
   6   7   4        0.36      -10.90      7.27 o 
   7   7   4       53.56       65.67     14.83 o 
   8   7   4       52.12       52.53     24.32 o 
  -8   8   4        1.78       13.31     12.51 o 
  -6   8   4       60.72       60.39     17.53 o 
  -5   8   4        9.06       39.43     14.17 o 
  -4   8   4       42.42       63.15     19.63 o 
  -3   8   4      102.26       83.64     21.36 o 
  -2   8   4        8.29       11.78     10.21 o 
  -1   8   4       49.54       11.51     10.61 o 
   0   8   4       57.73       74.76     20.23 o 
   1   8   4       51.35       44.85     16.54 o 
   2   8   4       10.85       18.10     13.24 o 
   3   8   4       58.50       79.72     21.99 o 
   4   8   4        1.19       -8.15     10.11 o 
   5   8   4      134.43      152.05     29.74 o 
   6   8   4        0.01       -5.29     11.45 o 
   7   8   4        2.55       10.55     15.24 o 
  -5   9   4       10.15       -3.23     10.15 o 
  -4   9   4        3.12        2.13      9.78 o 
  -3   9   4        5.92        6.65     11.41 o 
  -2   9   4       28.46       38.06     16.27 o 
  -1   9   4        3.13       12.41     11.71 o 
   0   9   4      214.62      181.53     33.10 o 
   1   9   4        9.45        6.85     10.71 o 
   2   9   4        0.03      -12.03      8.02 o 
   3   9   4        3.60       -5.72     11.41 o 
   4   9   4        6.62       21.29     16.24 o 
   5   9   4       42.93       84.24     25.95 o 
  -5  10   4        0.49       -6.12     12.14 o 
  -4  10   4        1.52        4.13     13.14 o 
  -3  10   4       13.54       10.58     13.94 o 
  -2  10   4        0.26        7.75     12.98 o 
  -1  10   4       92.93       51.00     19.00 o 
   0  10   4       17.40       23.62     15.14 o 
   1  10   4       10.77       47.54     22.13 o 
   2  10   4       10.15        9.62     15.74 o 
   3  10   4       25.93       13.31     19.23 o 
  -3 -13   5       18.18       27.45     16.27 o 
  -2 -13   5       57.07       53.93     20.63 o 
  -1 -13   5       28.53       36.10     18.37 o 
   0 -13   5       18.76       35.82     12.95 o 
   1 -13   5        1.44       12.34     10.43 o 
   2 -13   5       32.86       50.81     14.94 o 
   3 -13   5       56.16       79.23     18.19 o 
  -5 -12   5       17.17       37.96     20.43 o 
  -4 -12   5        2.55        4.52     12.98 o 
  -3 -12   5       16.96        9.42     12.61 o 
  -2 -12   5       65.49       63.88     21.63 o 
  -1 -12   5        0.59        4.46      8.86 o 
   0 -12   5       26.40       25.83     11.07 o 
   1 -12   5       25.43       38.24     12.28 o 
   2 -12   5       34.06       37.81     12.12 o 
   3 -12   5        0.04       16.56     10.01 o 
   4 -12   5       61.86       71.96     24.39 o 
   5 -12   5       68.45       69.97     27.05 o 
   6 -12   5      206.28      258.95     48.51 o 
  -7 -11   5       16.03       31.34     18.27 o 
  -6 -11   5       87.06      120.47     27.75 o 
  -5 -11   5        0.10       -3.23     10.31 o 
  -4 -11   5      141.12      135.78     28.98 o 
  -3 -11   5        9.46       12.21     12.81 o 
  -2 -11   5      355.60      350.14     39.79 o 
  -1 -11   5      101.41       98.71     16.25 o 
   0 -11   5        1.13       -1.13      7.67 o 
   1 -11   5       26.17       17.88      9.19 o 
   2 -11   5       60.25       53.57     12.91 o 
   3 -11   5       12.29       33.91     11.40 o 
   4 -11   5       16.36       31.27     10.84 o 
   5 -11   5       56.03       68.94     23.49 o 
   6 -11   5       24.87       43.45     19.83 o 
   7 -11   5       22.17       -9.38     17.30 o 
  -8 -10   5        7.13        6.85     14.11 o 
  -7 -10   5       33.17       53.53     18.90 o 
  -6 -10   5        0.58        1.90     11.25 o 
  -5 -10   5       21.89       18.83     13.74 o 
  -4 -10   5       65.12       64.45     20.03 o 
  -3 -10   5       62.58       53.37     17.87 o 
  -2 -10   5       21.07        8.52      8.78 o 
  -1 -10   5       25.78       16.67     13.34 o 
   0 -10   5        0.68       -6.99      4.93 o 
   1 -10   5      199.12      218.46     21.38 o 
   2 -10   5       70.64       68.80     13.23 o 
   3 -10   5       30.60       35.74     10.17 o 
   4 -10   5       19.90        9.54     14.16 o 
   5 -10   5       10.56       26.02     15.70 o 
   6 -10   5        0.29       -9.02     10.05 o 
   7 -10   5       83.79       93.86     26.25 o 
   8 -10   5      100.04       94.26     26.82 o 
  -9  -9   5       11.22        6.02     13.11 o 
  -8  -9   5       16.93       29.11     15.97 o 
  -7  -9   5       43.49       63.41     20.16 o 
  -6  -9   5       48.87       29.74     14.17 o 
  -5  -9   5       25.61       39.99     16.04 o 
  -4  -9   5       69.11       45.38     15.80 o 
  -3  -9   5      187.31      197.10     29.41 o 
  -2  -9   5      513.96      476.30     37.70 o 
  -1  -9   5        3.87        0.33      5.42 o 
   0  -9   5      181.50      252.83     21.48 o 
   1  -9   5      253.11      222.31     32.11 o 
   2  -9   5      117.25      120.18     15.68 o 
   3  -9   5       12.92        0.50      7.98 o 
   4  -9   5        1.79        4.75      6.95 o 
   5  -9   5      123.33      104.57     23.46 o 
   6  -9   5       31.51       33.04     15.40 o 
   7  -9   5       17.56       25.98     15.50 o 
   8  -9   5        0.77       17.00     16.17 o 
   9  -9   5       39.29       52.67     20.73 o 
  -8  -8   5       26.21       25.55     13.47 o 
  -7  -8   5        0.64       -4.13      8.42 o 
  -6  -8   5      166.64      230.83     30.68 o 
  -5  -8   5        1.06       10.35      9.78 o 
  -4  -8   5       96.55       95.45     20.86 o 
  -3  -8   5      473.28      452.38     36.17 o 
  -2  -8   5       26.01       20.63      9.55 o 
  -1  -8   5       58.87       79.10     12.47 o 
   0  -8   5       46.56       50.96     10.15 o 
   1  -8   5        2.05       43.39     14.11 o 
   2  -8   5      186.03      270.06     20.45 o 
   3  -8   5      138.86      174.23     23.44 o 
   4  -8   5       38.68       43.82      9.41 o 
   5  -8   5      336.67      366.74     39.73 o 
   6  -8   5        9.22       25.29     13.84 o 
   7  -8   5      117.36      128.23     27.15 o 
   8  -8   5        0.40      -12.48     10.85 o 
   9  -8   5        4.97       34.14     16.97 o 
  10  -8   5       77.99       76.29     22.39 o 
 -11  -7   5        0.08       -2.93     17.93 o 
 -10  -7   5      161.62      125.10     27.85 o 
  -9  -7   5       36.52       42.82     19.86 o 
  -8  -7   5      178.49      188.76     20.20 o 
  -7  -7   5       17.02       14.18      7.57 o 
  -6  -7   5      299.04      323.47     22.57 o 
  -5  -7   5      230.70      300.72     24.85 o 
  -4  -7   5      642.32      632.26     25.97 o 
  -3  -7   5        7.00       15.10      8.48 o 
  -2  -7   5      184.07      211.97     25.22 o 
  -1  -7   5     1801.28     1427.86     45.28 o 
   0  -7   5       21.31       40.12      8.68 o 
   1  -7   5        8.50       11.07      6.09 o 
   2  -7   5        9.88        3.69      4.19 o 
   4  -7   5      234.62      231.85     26.25 o 
   5  -7   5       11.10        7.52      9.65 o 
   6  -7   5       29.27       33.77     14.24 o 
   7  -7   5      528.54      506.05     46.78 o 
   8  -7   5       98.36       77.45     21.23 o 
   9  -7   5       35.10       32.47     18.57 o 
  10  -7   5        7.89       -2.13     13.91 o 
 -11  -6   5        0.38       10.11     18.53 o 
 -10  -6   5       26.97       21.83     18.27 o 
  -9  -6   5       49.94       45.98     17.00 o 
  -8  -6   5       18.21       12.21      8.03 o 
  -7  -6   5      449.19      437.09     24.06 o 
  -6  -6   5       80.96       24.40     18.15 o 
  -5  -6   5      111.21      139.79     17.97 o 
  -4  -6   5      256.59      272.18     28.71 o 
  -3  -6   5       21.15       19.48      5.75 o 
  -2  -6   5      142.67      162.35     24.92 o 
  -1  -6   5     2485.57     2601.48     64.00 o 
   0  -6   5        3.58       -2.76     11.79 o 
   1  -6   5      179.15      167.46     14.65 o 
   2  -6   5       18.69       22.38      4.34 o 
   3  -6   5       29.16       29.16      6.07 o 
   4  -6   5      112.79      130.39      9.82 o 
   5  -6   5       52.26       44.95      8.79 o 
   6  -6   5       11.04        8.14      6.22 o 
   7  -6   5       10.76       16.05     10.36 o 
   8  -6   5       93.97       76.42     21.39 o 
   9  -6   5       15.40        5.82     14.11 o 
  10  -6   5      106.95      132.78     29.11 o 
  11  -6   5        6.55       20.73     15.90 o 
 -12  -5   5        5.59       -5.46     15.67 o 
 -11  -5   5        1.70        0.13     14.64 o 
 -10  -5   5      171.07      148.39     28.78 o 
  -9  -5   5       28.83       34.37     16.34 o 
  -8  -5   5      949.59      964.37     36.90 o 
  -7  -5   5      157.24      178.15     17.12 o 
  -6  -5   5       68.10       69.64     11.07 o 
  -5  -5   5       21.46       10.30     10.86 o 
  -4  -5   5      129.95      167.47     29.25 o 
  -3  -5   5        0.70        2.10      3.15 o 
  -2  -5   5     1567.65     1706.82     67.84 o 
  -1  -5   5       11.34        6.24      4.13 o 
   0  -5   5     1000.54     1006.44     32.79 o 
   1  -5   5     3026.38     2815.49     51.12 o 
   2  -5   5       55.24       66.74      6.93 o 
   3  -5   5      186.30      195.35     10.50 o 
   4  -5   5      901.54      855.53     22.91 o 
   5  -5   5     1507.39     1392.57     34.35 o 
   6  -5   5      151.80      141.74     15.63 o 
   7  -5   5        0.00       -2.50      6.95 o 
   8  -5   5        0.58       21.11      8.91 o 
   9  -5   5      120.35      106.11     16.79 o 
  10  -5   5       53.32       77.42     15.85 o 
  11  -5   5        0.33       -8.30     11.12 o 
 -12  -4   5        0.13        1.66     15.74 o 
 -11  -4   5       15.42       11.94     15.34 o 
 -10  -4   5        5.31       -3.33     10.88 o 
  -9  -4   5        5.45       22.66     15.07 o 
  -8  -4   5      149.95      185.90     29.79 o 
  -7  -4   5     1605.88     1449.87     75.21 o 
  -6  -4   5       22.55       19.85      6.92 o 
  -5  -4   5      735.56      708.02     40.51 o 
  -4  -4   5        1.49       -3.94      2.63 o 
  -3  -4   5     1485.84     1619.82     63.38 o 
  -2  -4   5     1211.88     1441.29     57.26 o 
  -1  -4   5      368.66      379.95     25.12 o 
   0  -4   5      750.85      770.45     36.93 o 
   1  -4   5        1.25       72.13     12.81 o 
   2  -4   5        5.52        2.34      2.46 o 
   3  -4   5        3.47       77.39     13.71 o 
   4  -4   5       26.07       35.80      5.51 o 
   5  -4   5      524.63      484.47     16.71 o 
   6  -4   5      127.82      115.86     20.96 o 
   7  -4   5       95.08       97.57     14.42 o 
   8  -4   5        9.02       15.56      8.71 o 
   9  -4   5       18.25       22.50     10.22 o 
  10  -4   5       53.75       52.79     14.43 o 
  11  -4   5        5.86        0.06     10.33 o 
 -12  -3   5       10.71       51.10     21.53 o 
 -11  -3   5       37.36       41.42     18.30 o 
 -10  -3   5       55.61       48.94     19.00 o 
  -9  -3   5       61.34       60.15     18.27 o 
  -8  -3   5     1136.05     1104.42     45.95 o 
  -7  -3   5       99.36       88.65     11.42 o 
  -6  -3   5      351.91      372.11     19.40 o 
  -5  -3   5     1090.82     1019.26     32.89 o 
  -4  -3   5       53.15       41.42     10.41 o 
  -3  -3   5      961.57      806.38     38.99 o 
  -2  -3   5     5405.20     5757.37    160.70 o 
  -1  -3   5      772.31      833.97     38.19 o 
   0  -3   5      678.68      629.65     30.08 o 
   1  -3   5      218.03      233.85     13.65 o 
   2  -3   5      272.81      246.55     24.99 o 
   3  -3   5      270.35      280.84     12.58 o 
   4  -3   5      503.88      446.70     15.69 o 
   5  -3   5        0.22        3.54      3.27 o 
   6  -3   5      334.53      318.82     21.29 o 
   7  -3   5      616.74      567.75     27.67 o 
   8  -3   5        0.49        1.83      7.34 o 
   9  -3   5        0.00        6.50      8.93 o 
  10  -3   5       23.77       18.43     11.71 o 
  11  -3   5       37.90       48.64     24.49 o 
 -12  -2   5        9.50       31.17     19.26 o 
 -11  -2   5       82.80       65.28     23.46 o 
 -10  -2   5        5.86       16.70     13.01 o 
  -9  -2   5      157.37      118.01     24.19 o 
  -8  -2   5       20.31       22.68      7.52 o 
  -7  -2   5      924.58      845.37     30.70 o 
  -6  -2   5        2.46        3.63      3.80 o 
  -5  -2   5        3.57       -3.13      3.36 o 
  -4  -2   5      182.08      146.72     17.10 o 
  -3  -2   5     6566.69     7174.54    194.37 o 
  -2  -2   5      155.85      202.92     18.86 o 
  -1  -2   5     1460.48     1444.98     54.13 o 
   0  -2   5      660.63      573.67     20.23 o 
   1  -2   5       25.26       23.53      4.09 o 
   2  -2   5      309.04      270.81     18.16 o 
   3  -2   5       41.10       44.40      5.68 o 
   4  -2   5      382.79      387.77     14.05 o 
   5  -2   5      241.98      240.04     12.11 o 
   6  -2   5       38.58       36.88      8.53 o 
   7  -2   5      129.84      137.88     16.23 o 
   8  -2   5      156.09      141.00     22.06 o 
   9  -2   5      147.94      149.50     19.22 o 
  10  -2   5       63.16       86.07     25.69 o 
  11  -2   5        2.42       15.24     17.77 o 
 -12  -1   5        0.01       -5.89     13.87 o 
 -11  -1   5      265.49      268.23     39.76 o 
 -10  -1   5       77.88       67.37     20.33 o 
  -9  -1   5      486.58      470.22     43.39 o 
  -8  -1   5      861.13      838.66     50.64 o 
  -7  -1   5      647.39      622.69     25.67 o 
  -6  -1   5      486.92      463.58     29.31 o 
  -5  -1   5       10.13        6.35      4.82 o 
  -4  -1   5      422.78      468.72     27.65 o 
  -3  -1   5      875.72      845.71     38.89 o 
  -2  -1   5     1225.57     1229.35     47.81 o 
  -1  -1   5     5975.78     6005.84    163.33 o 
   0  -1   5      855.71      834.67     25.87 o 
   1  -1   5     1018.30     1142.17     24.90 o 
   2  -1   5      672.90      717.25     18.76 o 
   3  -1   5      136.36      129.04      8.64 o 
   4  -1   5      209.49      226.91     10.91 o 
   5  -1   5       61.36       57.75     12.43 o 
   6  -1   5      161.62      204.81     32.94 o 
   7  -1   5      359.04      377.09     36.03 o 
   8  -1   5       53.27       61.32     19.63 o 
   9  -1   5       52.49       60.89     20.83 o 
  10  -1   5       55.05       69.07     23.69 o 
  11  -1   5        1.62       20.69     18.53 o 
 -12   0   5       39.81       47.51     21.36 o 
 -11   0   5        6.46       -8.22     13.57 o 
 -10   0   5        9.82       13.51     12.54 o 
  -9   0   5        6.42       14.41     10.51 o 
  -8   0   5      119.86      136.34     24.29 o 
  -7   0   5      111.96      127.80     13.20 o 
  -6   0   5      900.40      966.25     43.98 o 
  -5   0   5      228.43      257.48     20.73 o 
  -4   0   5       81.58      102.67     14.44 o 
  -3   0   5     1687.12     2005.20     70.07 o 
  -2   0   5     2044.81     2087.57     70.43 o 
  -1   0   5     3863.32     4149.16    119.84 o 
   0   0   5       41.75       66.35      8.29 o 
   1   0   5      180.53      192.41     13.27 o 
   2   0   5     3840.60     4054.85     66.50 o 
   3   0   5      888.42      894.14     26.30 o 
   4   0   5       66.26       76.26      8.49 o 
   5   0   5        2.95       -0.80      3.51 o 
   6   0   5     1262.87     1271.38     63.41 o 
   7   0   5      106.62      107.20     22.86 o 
   8   0   5       14.20       36.96     16.80 o 
   9   0   5        1.05        0.77     13.31 o 
  10   0   5        0.20       -3.43     15.70 o 
  11   0   5        0.09       -9.12     17.53 o 
 -12   1   5       12.16        8.65     15.94 o 
 -11   1   5        4.38       12.91     14.84 o 
 -10   1   5       92.54      109.89     24.19 o 
  -9   1   5      167.71      205.28     31.27 o 
  -8   1   5       11.26       13.67     11.91 o 
  -7   1   5        0.23        2.60      4.37 o 
  -6   1   5      853.84      846.54     41.16 o 
  -5   1   5     1196.69     1163.41     50.60 o 
  -4   1   5      142.56      152.65     17.77 o 
  -3   1   5      223.53      148.52     16.93 o 
  -2   1   5     1072.83      958.56     41.75 o 
  -1   1   5     2562.43     2504.62     81.81 o 
   0   1   5     2007.55     2127.61     52.26 o 
   1   1   5      709.37      708.43     36.40 o 
   2   1   5       57.76       94.19     16.10 o 
   3   1   5       87.62       80.84     10.05 o 
   4   1   5      760.57      805.98     44.52 o 
   5   1   5        4.56        9.28     10.18 o 
   6   1   5       71.48       79.28     12.04 o 
   7   1   5     1452.01     1339.55     69.60 o 
   8   1   5       83.96       76.22     20.03 o 
   9   1   5       52.19       54.23     19.66 o 
  10   1   5        0.46      -11.18     14.54 o 
  11   1   5       71.45       70.07     28.55 o 
 -12   2   5        0.00       11.48     19.30 o 
 -11   2   5       25.26       60.69     21.76 o 
 -10   2   5        9.39        5.72     12.28 o 
  -9   2   5       83.59       64.98     19.70 o 
  -8   2   5       38.91       20.30     12.88 o 
  -7   2   5        0.01        0.60      4.91 o 
  -6   2   5      230.00      238.45     23.12 o 
  -5   2   5       19.06       19.06      8.05 o 
  -4   2   5      651.01      640.46     34.14 o 
  -3   2   5      622.88      533.70     30.98 o 
  -1   2   5      383.97      307.75     23.52 o 
   0   2   5     1058.59      943.48     45.21 o 
   1   2   5      730.91      725.81     28.23 o 
   2   2   5       31.05       27.97     12.61 o 
   3   2   5      164.99      185.10     15.47 o 
   4   2   5     1521.22     1459.76     44.29 o 
   5   2   5      688.68      669.69     28.08 o 
   6   2   5      306.65      335.43     28.51 o 
   7   2   5      235.65      192.11     30.71 o 
   8   2   5       96.89      140.97     28.01 o 
   9   2   5        0.48       10.98     14.47 o 
  10   2   5        0.14        1.70     16.84 o 
 -12   3   5        0.89      -11.51     17.73 o 
 -11   3   5        0.32      -16.82     11.21 o 
 -10   3   5      114.71       95.29     24.49 o 
  -9   3   5       94.12       79.85     22.39 o 
  -8   3   5      148.37      137.77     25.39 o 
  -7   3   5        3.65       -1.84      4.66 o 
  -6   3   5      204.70      182.29     21.03 o 
  -5   3   5      523.58      442.27     28.71 o 
  -4   3   5     1078.37      819.49     41.62 o 
  -3   3   5      332.97      236.69     24.32 o 
  -2   3   5      365.39      421.27     30.24 o 
  -1   3   5      290.55      262.47     25.59 o 
   0   3   5     1425.83     1443.92     43.10 o 
   1   3   5       16.27       12.26      5.37 o 
   2   3   5      243.55      249.45     18.21 o 
   3   3   5      179.24      170.14     24.99 o 
   4   3   5        0.91        0.74      5.34 o 
   5   3   5      141.06      130.47     22.29 o 
   6   3   5       97.08      123.46     14.99 o 
   7   3   5      158.43      157.50     28.85 o 
   8   3   5        0.53        3.03     14.34 o 
   9   3   5       77.40       55.93     22.59 o 
  10   3   5       12.55       21.89     17.67 o 
 -11   4   5       67.64       98.55     26.38 o 
 -10   4   5        3.11       17.60     14.81 o 
  -9   4   5        0.73       13.14     14.54 o 
  -8   4   5      173.30      217.89     32.57 o 
  -7   4   5       11.16       23.40      8.04 o 
  -6   4   5        0.80        2.63      6.22 o 
  -5   4   5        9.61       -2.60      5.16 o 
  -4   4   5       17.45       31.91     11.31 o 
  -3   4   5       95.64       80.98     16.97 o 
  -2   4   5       26.24       67.04     16.07 o 
  -1   4   5      111.05       93.56     18.13 o 
   0   4   5      209.21      259.13     19.41 o 
   1   4   5      362.29      367.93     20.72 o 
   2   4   5      502.57      474.54     29.89 o 
   3   4   5       15.91       18.09      9.93 o 
   4   4   5       96.91       98.42     13.96 o 
   5   4   5      150.23      145.20     16.31 o 
   6   4   5        3.97        2.75      7.19 o 
   7   4   5        0.31        3.93     12.91 o 
   8   4   5        0.64        4.59     14.11 o 
   9   4   5       29.86       24.22     18.43 o 
 -10   5   5        1.29        9.78     15.70 o 
  -9   5   5       24.63       27.75     17.33 o 
  -8   5   5      307.37      369.80     41.32 o 
  -7   5   5        1.92       -7.02     10.88 o 
  -6   5   5        5.30       -0.80      5.66 o 
  -5   5   5      417.58      372.33     33.47 o 
  -4   5   5      496.41      487.62     36.23 o 
  -3   5   5       21.10       25.02     11.68 o 
  -2   5   5        0.75        1.63      7.22 o 
  -1   5   5       68.45       58.06     16.17 o 
   0   5   5      116.15       93.60     13.49 o 
   1   5   5      289.52      339.67     22.85 o 
   2   5   5      442.28      489.84     26.73 o 
   3   5   5        4.31       -1.35      5.74 o 
   4   5   5        1.90        1.50      6.19 o 
   5   5   5       52.39       60.97     12.27 o 
   6   5   5       50.10       44.04     21.86 o 
   7   5   5       31.43       14.31     15.64 o 
   8   5   5        0.37      -17.67     14.74 o 
   9   5   5        5.35        4.19     15.34 o 
  -9   6   5        4.30        0.37     16.47 o 
  -8   6   5      161.61      188.88     32.51 o 
  -7   6   5       14.41       32.37     17.67 o 
  -6   6   5      135.44      176.47     26.18 o 
  -5   6   5       46.55       49.07     17.13 o 
  -4   6   5       57.75       48.11     15.77 o 
  -3   6   5      127.27      162.26     25.88 o 
  -2   6   5        1.78       -6.59      6.49 o 
  -1   6   5        1.66        7.89      8.88 o 
   0   6   5      111.88      119.91     23.89 o 
   1   6   5      136.77      144.83     21.74 o 
   2   6   5       10.16        6.92      7.11 o 
   3   6   5       66.38       73.46     13.13 o 
   4   6   5        0.51        0.45      7.30 o 
   5   6   5       29.51       31.98     10.15 o 
   6   6   5       51.67       50.14     13.10 o 
   7   6   5        8.78       18.83     17.20 o 
   8   6   5        5.31       15.57     18.53 o 
  -8   7   5        5.71        5.89     10.11 o 
  -6   7   5       32.90       44.82     17.03 o 
  -5   7   5        0.18        2.46      9.68 o 
  -4   7   5        8.33       -0.53      9.42 o 
  -3   7   5      110.36       85.87     20.06 o 
  -2   7   5      226.65      243.21     32.57 o 
  -1   7   5        3.11       -4.39      7.09 o 
   0   7   5        0.14        1.36      8.02 o 
   1   7   5      228.61      295.11     37.53 o 
   2   7   5      193.59      197.99     31.87 o 
   3   7   5       86.54      111.88     26.07 o 
   4   7   5        9.68        7.88     12.88 o 
   5   7   5        0.30        6.73      8.49 o 
   6   7   5        5.74        2.61      9.90 o 
   7   7   5        9.88       12.21     16.54 o 
  -6   8   5       42.17       48.91     17.23 o 
  -5   8   5        0.00       12.48     12.04 o 
  -4   8   5       69.90       45.58     16.87 o 
  -3   8   5        7.40       20.93     12.04 o 
  -2   8   5        0.26       -2.36      8.38 o 
  -1   8   5        0.66       -3.46      8.25 o 
   0   8   5       16.52       23.59     14.31 o 
   1   8   5       35.26       58.96     20.13 o 
   2   8   5       15.19        4.99     12.01 o 
   3   8   5      107.28      133.02     29.64 o 
   4   8   5        0.08        4.76     12.91 o 
   5   8   5       13.15        1.90     13.28 o 
  -5   9   5       23.51       33.94     16.54 o 
  -4   9   5        2.06       10.61     12.24 o 
  -3   9   5       22.88       29.01     16.17 o 
  -2   9   5       28.80       50.57     19.40 o 
  -1   9   5       19.43       22.96     15.70 o 
   0   9   5      131.23      160.70     31.91 o 
   1   9   5        1.94        3.23     13.67 o 
   2   9   5       28.14       21.76     17.60 o 
   3   9   5       86.69      134.61     30.58 o 
  -3 -13   6       55.65       84.57     24.82 o 
  -2 -13   6        5.47       12.11     13.51 o 
  -1 -13   6      101.58      121.47     29.01 o 
   0 -13   6       62.05       80.47     23.79 o 
   1 -13   6       49.49       61.86     16.47 o 
   2 -13   6       84.52       96.66     19.56 o 
   3 -13   6      111.62      162.02     24.28 o 
  -5 -12   6       65.44       81.18     26.75 o 
  -4 -12   6       40.92       64.98     22.46 o 
  -3 -12   6       38.32       35.87     17.57 o 
  -2 -12   6        0.10       -3.43     10.38 o 
  -1 -12   6       39.44       35.07     16.00 o 
   0 -12   6        4.16        4.78      7.97 o 
   1 -12   6        0.16       -3.16      7.58 o 
   2 -12   6       20.68       13.48      9.93 o 
   3 -12   6       29.22       42.39     16.17 o 
   4 -12   6       39.19       76.06     26.12 o 
   5 -12   6        2.73        7.09     18.50 o 
  -7 -11   6       10.16       32.54     18.86 o 
  -6 -11   6       41.12       32.27     18.43 o 
  -5 -11   6        0.30       -9.32      8.32 o 
  -4 -11   6        1.89        9.18     12.28 o 
  -3 -11   6       27.89       21.39     15.54 o 
  -2 -11   6       58.04       48.81     18.00 o 
  -1 -11   6      154.48      130.26     19.06 o 
   0 -11   6      122.05      103.82     16.71 o 
   1 -11   6       12.00       11.53      9.16 o 
   2 -11   6        2.24        5.32      7.87 o 
   3 -11   6      103.42      120.29     18.08 o 
   4 -11   6       79.32      136.61     28.68 o 
   5 -11   6       63.89      106.20     26.75 o 
   6 -11   6       66.33       42.85     21.56 o 
   7 -11   6        6.39      -14.67      9.78 o 
  -8 -10   6       14.94       26.98     18.73 o 
  -7 -10   6        0.93       -2.86     11.51 o 
  -6 -10   6       39.56       45.78     17.70 o 
  -5 -10   6      117.04      135.01     27.81 o 
  -4 -10   6      100.34       94.02     24.79 o 
  -3 -10   6       11.66       13.77     10.91 o 
  -2 -10   6       84.24       86.90     20.39 o 
  -1 -10   6      365.23      385.22     28.17 o 
   0 -10   6       32.60       36.95     10.52 o 
   1 -10   6        0.10        5.15      7.82 o 
   2 -10   6        0.54        0.68      6.92 o 
   3 -10   6       93.74       89.22     15.31 o 
   4 -10   6        0.03        3.64      7.53 o 
   5 -10   6      124.25      116.08     27.05 o 
   6 -10   6       66.81       43.88     19.80 o 
   7 -10   6       47.95       33.47     17.57 o 
   8 -10   6       73.44       70.70     23.95 o 
  -9  -9   6       31.11       52.50     19.90 o 
  -8  -9   6       44.00       47.64     18.70 o 
  -7  -9   6       14.63        9.48     10.61 o 
  -6  -9   6       11.75       29.48     16.44 o 
  -5  -9   6       78.37       92.46     22.96 o 
  -4  -9   6       68.64       92.29     22.79 o 
  -3  -9   6      130.30      163.93     27.18 o 
  -2  -9   6        3.42        2.20      7.39 o 
  -1  -9   6       56.68       47.47     11.11 o 
   0  -9   6      100.91      101.16     14.68 o 
   1  -9   6      188.36      182.61     30.04 o 
   2  -9   6       36.00       45.11     10.30 o 
   3  -9   6       39.29       52.17     11.26 o 
   4  -9   6       37.97       38.33      9.70 o 
   5  -9   6      170.69      172.18     29.28 o 
   6  -9   6       33.95       19.76     11.81 o 
   7  -9   6       90.71       88.17     26.45 o 
   8  -9   6       22.22       30.58     18.70 o 
   9  -9   6       73.56      101.41     27.38 o 
  -9  -8   6        4.90       -0.23     10.85 o 
  -8  -8   6        5.26       18.53     14.07 o 
  -7  -8   6        5.13       15.67     11.51 o 
  -6  -8   6       59.27       36.03     15.57 o 
  -5  -8   6      135.75      178.20     27.81 o 
  -4  -8   6      111.24       97.92     21.29 o 
  -3  -8   6      705.31      691.43     45.41 o 
  -2  -8   6      726.56      736.95     46.18 o 
  -1  -8   6      256.71      263.11     36.27 o 
   0  -8   6      148.42      192.28     18.03 o 
   1  -8   6      902.16      858.73     54.63 o 
   2  -8   6      293.57      268.29     20.80 o 
   3  -8   6       55.47       59.30     16.82 o 
   4  -8   6      107.94       99.51     13.41 o 
   5  -8   6       40.29       48.97     16.34 o 
   6  -8   6        0.86        2.23     10.15 o 
   7  -8   6       38.74       20.06     15.94 o 
   8  -8   6       20.28       38.83     19.10 o 
   9  -8   6       12.44       12.64     14.81 o 
 -11  -7   6       11.82        9.42     20.33 o 
 -10  -7   6       53.76       83.44     24.72 o 
  -9  -7   6       38.84       59.16     42.02 o 
  -8  -7   6        0.80       -1.25      7.05 o 
  -7  -7   6        5.87       22.34      8.85 o 
  -6  -7   6      211.21      157.68     17.37 o 
  -5  -7   6       54.77       51.86     12.76 o 
  -4  -7   6       13.20       11.87      6.82 o 
  -3  -7   6      401.72      444.76     38.59 o 
  -2  -7   6      264.11      261.84     29.08 o 
  -1  -7   6      258.67      291.35     25.65 o 
   0  -7   6       34.65       34.59      8.26 o 
   1  -7   6       37.63       44.49      9.45 o 
   2  -7   6      135.15      140.63     16.97 o 
   4  -7   6      687.00      579.98     26.09 o 
   5  -7   6       20.33        2.26      9.65 o 
   6  -7   6      408.09      406.60     40.56 o 
   7  -7   6       85.20      108.36     24.15 o 
   8  -7   6       48.73       60.32     20.10 o 
   9  -7   6        9.24       11.64     13.81 o 
  10  -7   6       99.35      101.94     27.12 o 
 -11  -6   6        0.01       15.44     16.67 o 
 -10  -6   6       83.43       78.09     22.46 o 
  -9  -6   6       99.86      107.07     24.92 o 
  -8  -6   6       10.49       17.93     18.03 o 
  -7  -6   6       55.28       49.21     12.09 o 
  -6  -6   6       69.61       11.04     23.52 o 
  -5  -6   6      790.91      765.59     30.02 o 
  -4  -6   6       53.95       65.29     10.21 o 
  -3  -6   6      126.60      115.68     12.04 o 
  -2  -6   6      928.19      879.58     48.21 o 
  -1  -6   6      857.59      951.58     41.14 o 
   0  -6   6       15.94       18.09      9.48 o 
   1  -6   6       64.91       65.09     10.20 o 
   2  -6   6      184.27      171.07     11.12 o 
   3  -6   6      976.90      907.01     30.01 o 
   4  -6   6      335.15      303.18     14.30 o 
   5  -6   6       68.56      104.94     13.46 o 
   6  -6   6      718.75      637.80     28.56 o 
   7  -6   6      227.55      232.63     33.07 o 
   8  -6   6       16.96       30.24     15.57 o 
   9  -6   6        0.04       -9.72     10.45 o 
  10  -6   6        1.02       -5.79     14.74 o 
 -11  -5   6        1.56        1.90     17.03 o 
 -10  -5   6        2.82       -1.70     13.47 o 
  -9  -5   6       44.39       41.22     17.53 o 
  -8  -5   6       52.11       55.40     11.79 o 
  -7  -5   6       58.26       48.13      9.85 o 
  -6  -5   6      686.08      647.73     28.14 o 
  -5  -5   6      314.84      287.33     19.17 o 
  -4  -5   6        0.30       -1.38      3.51 o 
  -3  -5   6     1712.89     1707.86     70.27 o 
  -2  -5   6        2.75        2.10      5.56 o 
  -1  -5   6       88.39       62.48     14.14 o 
   0  -5   6      154.32      139.81     13.56 o 
   1  -5   6      642.99      620.82     21.19 o 
   2  -5   6      593.63      564.22     18.33 o 
   3  -5   6       34.52       48.33      6.50 o 
   4  -5   6      162.04      147.12     10.99 o 
   5  -5   6       12.28        2.21      8.43 o 
   6  -5   6      712.72      639.47     42.50 o 
   7  -5   6        1.34        7.00      7.64 o 
   8  -5   6      227.30      231.51     23.17 o 
   9  -5   6       15.23       21.37     11.34 o 
  10  -5   6      196.90      200.96     24.95 o 
  11  -5   6       29.30       42.13     15.75 o 
 -12  -4   6       11.03       -0.33     16.24 o 
 -11  -4   6       84.04       69.47     23.76 o 
 -10  -4   6        8.00        8.68     13.81 o 
  -9  -4   6       26.22       21.06     14.77 o 
  -8  -4   6      688.06      620.67     51.94 o 
  -7  -4   6      184.00      181.65     16.70 o 
  -6  -4   6      138.56      141.27     14.69 o 
  -5  -4   6        0.37        3.41      4.61 o 
  -4  -4   6        8.96        5.42      5.52 o 
  -3  -4   6      380.45      378.62     27.45 o 
  -2  -4   6      485.24      441.10     29.84 o 
  -1  -4   6     1404.15     1489.77     61.02 o 
   0  -4   6       83.50       84.79     10.09 o 
   1  -4   6      296.34      298.93     21.02 o 
   2  -4   6      367.86      436.89     15.67 o 
   3  -4   6        8.86       25.16      5.52 o 
   4  -4   6      280.61      299.73     13.94 o 
   5  -4   6      126.54      159.28     20.43 o 
   6  -4   6      261.51      234.25     19.46 o 
   7  -4   6      274.51      287.65     23.02 o 
   8  -4   6      486.91      462.66     30.35 o 
   9  -4   6       51.52       60.05     14.45 o 
  10  -4   6       68.87       72.11     16.83 o 
  11  -4   6       12.60       44.48     23.82 o 
 -12  -3   6        8.14       19.33     17.47 o 
 -11  -3   6        1.18       29.38     16.90 o 
 -10  -3   6       42.20       13.71     13.87 o 
  -9  -3   6      212.13      173.07     28.48 o 
  -8  -3   6       15.05       13.97      6.65 o 
  -7  -3   6      192.64      232.78     18.34 o 
  -6  -3   6     2330.97     2072.20     76.89 o 
  -5  -3   6       19.61       16.57      8.12 o 
  -4  -3   6        1.36        5.52      5.72 o 
  -3  -3   6      353.35      340.49     24.89 o 
  -2  -3   6      796.09      818.83     40.92 o 
  -1  -3   6      552.65      490.81     29.78 o 
   0  -3   6      267.82      280.99     14.71 o 
   1  -3   6     2136.24     1967.54     65.59 o 
   2  -3   6      124.68      125.65     11.46 o 
   3  -3   6      447.21      448.49     19.58 o 
   4  -3   6       18.07       19.91      5.18 o 
   5  -3   6       18.88       18.14      4.54 o 
   6  -3   6        1.30        4.94      5.73 o 
   7  -3   6        1.35        5.77      6.91 o 
   8  -3   6      316.57      363.85     40.02 o 
   9  -3   6        0.84       -9.05     12.54 o 
  10  -3   6        1.70      -15.47     15.04 o 
  11  -3   6       83.60      129.46     33.67 o 
 -12  -2   6       12.39       17.00     15.37 o 
 -11  -2   6        0.66      -10.11     13.21 o 
 -10  -2   6       58.18       58.42     18.70 o 
  -9  -2   6      423.23      389.60     39.96 o 
  -8  -2   6      738.17      616.24     27.54 o 
  -7  -2   6        4.90        9.96      5.97 o 
  -6  -2   6      150.68      134.73     13.88 o 
  -5  -2   6      143.30      159.03     19.43 o 
  -4  -2   6     1399.94     1434.40     58.76 o 
  -3  -2   6        6.70        1.76      3.33 o 
  -2  -2   6       50.52       56.33     12.24 o 
  -1  -2   6     1760.36     1721.13     64.05 o 
   0  -2   6       54.58       74.13      9.16 o 
   1  -2   6       36.36       39.91      5.40 o 
   2  -2   6      319.13      339.46     13.12 o 
   3  -2   6       60.71       74.64      9.38 o 
   4  -2   6      421.96      394.13     15.12 o 
   5  -2   6       35.64       33.72      6.17 o 
   6  -2   6      225.30      221.86     18.05 o 
   7  -2   6      161.28      191.19     18.94 o 
   8  -2   6      189.97      199.99     32.47 o 
   9  -2   6       13.66       16.07     15.34 o 
  10  -2   6       16.08       45.98     21.06 o 
  11  -2   6        0.01        4.33     19.13 o 
 -12  -1   6       18.65       14.24     16.00 o 
 -11  -1   6       14.46       45.02     19.73 o 
 -10  -1   6       25.67       30.68     16.77 o 
  -9  -1   6        5.10        1.63     11.08 o 
  -8  -1   6        2.31       -2.28      4.55 o 
  -7  -1   6      152.36      170.02     16.00 o 
  -6  -1   6      804.79      810.14     41.85 o 
  -5  -1   6       27.56       41.89     11.01 o 
  -4  -1   6     2977.37     2928.69     97.62 o 
  -3  -1   6        1.71       -3.39      3.39 o 
  -2  -1   6      174.88      175.50     18.73 o 
  -1  -1   6      815.16      770.88     37.50 o 
   0  -1   6     1038.07      896.46     29.31 o 
   1  -1   6      658.33      658.16     40.49 o 
   2  -1   6      182.83      198.92     10.28 o 
   3  -1   6        6.64        4.71      3.12 o 
   4  -1   6     1225.22     1157.02     74.46 o 
   5  -1   6       12.74       14.33      4.83 o 
   6  -1   6       87.34       93.69     20.23 o 
   7  -1   6       47.69       65.28     18.07 o 
   8  -1   6        9.62       -1.90     12.61 o 
   9  -1   6      191.50      222.91     36.63 o 
  10  -1   6       11.52       39.16     21.26 o 
  11  -1   6        9.19       20.23     23.99 o 
 -12   0   6       68.10       64.41     25.62 o 
 -11   0   6       96.15       93.69     25.78 o 
 -10   0   6      102.60       82.81     22.13 o 
  -9   0   6       45.98       66.04     19.53 o 
  -8   0   6     1049.55     1031.79     37.90 o 
  -7   0   6      531.76      531.80     25.66 o 
  -6   0   6      326.25      357.69     27.18 o 
  -5   0   6       71.84      106.90     16.54 o 
  -4   0   6      216.26      256.95     23.59 o 
  -3   0   6      144.60      127.49     17.67 o 
  -2   0   6     1326.89     1424.42     57.39 o 
  -1   0   6     1182.20     1197.88     50.41 o 
   0   0   6      436.89      445.32     19.94 o 
   1   0   6      112.02       87.31     10.71 o 
   2   0   6       20.66       16.01      5.25 o 
   3   0   6        1.59        7.19      4.26 o 
   4   0   6       85.14       90.00     23.91 o 
   5   0   6      108.69      131.61     14.49 o 
   6   0   6      451.67      454.78     41.32 o 
   7   0   6      116.52      120.04     24.05 o 
   8   0   6       84.71       77.12     22.72 o 
   9   0   6      107.43       96.35     26.52 o 
  10   0   6        1.45       -0.07     16.87 o 
  11   0   6       30.03       21.83     25.72 o 
 -12   1   6        0.66      -23.36     15.57 o 
 -11   1   6      110.76      120.47     27.02 o 
 -10   1   6        1.54        1.26     11.45 o 
  -9   1   6        0.02       -8.22      9.48 o 
  -8   1   6      135.01      100.41     23.22 o 
  -7   1   6       52.39       59.59     14.84 o 
  -6   1   6        1.65       22.59      9.12 o 
  -5   1   6        7.97        1.23      4.99 o 
  -4   1   6      645.58      654.30     37.00 o 
  -3   1   6      561.38      532.30     32.37 o 
  -2   1   6     1605.89     1490.23     60.15 o 
  -1   1   6       55.01       65.88     13.51 o 
   0   1   6       11.36        7.56      4.00 o 
   1   1   6      433.78      443.15     21.18 o 
   2   1   6      295.87      290.41     19.21 o 
   3   1   6      183.51      139.85     14.59 o 
   4   1   6      191.77      187.56     17.29 o 
   5   1   6      502.07      485.01     31.37 o 
   6   1   6      196.57      210.80     31.14 o 
   7   1   6       57.87       55.80     18.83 o 
   8   1   6        9.15        7.09     13.51 o 
   9   1   6        3.05       16.57     16.07 o 
  10   1   6        5.60       14.87     18.13 o 
 -11   2   6        3.44       10.61     15.84 o 
 -10   2   6       14.29        5.99     12.31 o 
  -9   2   6       30.88       56.86     19.63 o 
  -8   2   6      160.32      181.19     31.34 o 
  -7   2   6       79.16       71.96     15.37 o 
  -6   2   6     1189.27     1309.64     59.85 o 
  -5   2   6      251.55      229.87     24.32 o 
  -4   2   6        1.09       11.68      6.59 o 
  -3   2   6       87.09       88.90     15.40 o 
  -2   2   6        1.20       -4.09      2.73 o 
  -1   2   6       50.63       73.33     15.17 o 
   0   2   6      822.07      884.00     45.75 o 
   1   2   6      295.83      267.15     19.32 o 
   2   2   6       31.10       34.73      8.30 o 
   3   2   6      334.06      282.35     20.20 o 
   4   2   6       76.99       77.14     12.03 o 
   5   2   6       86.19       82.73     12.65 o 
   6   2   6      116.53      119.91     25.25 o 
   7   2   6       47.10       60.72     20.33 o 
   8   2   6       15.30        0.10     13.37 o 
   9   2   6       52.66       48.04     20.96 o 
  10   2   6       43.33       88.43     24.22 o 
 -11   3   6       15.93        9.25     17.03 o 
 -10   3   6       26.10       50.60     20.39 o 
  -9   3   6       70.29       94.95     25.09 o 
  -8   3   6       88.97       79.58     23.52 o 
  -7   3   6       26.17       37.80     12.58 o 
  -6   3   6       19.50       22.79      9.75 o 
  -5   3   6       59.45       57.13     13.94 o 
  -4   3   6        2.26       -1.06      4.66 o 
  -3   3   6      281.64      215.79     23.66 o 
  -2   3   6       36.22       50.97     14.17 o 
  -1   3   6       52.68       89.90     18.07 o 
   0   3   6      228.08      238.89     19.41 o 
   1   3   6        5.00       -3.36      4.82 o 
   2   3   6        1.86       -1.63      4.42 o 
   3   3   6       86.47      106.80     14.22 o 
   4   3   6       77.72       69.87     11.64 o 
   5   3   6      250.01      225.01     20.28 o 
   6   3   6       23.28       21.59      8.74 o 
   7   3   6      151.53      156.04     30.68 o 
   8   3   6        3.41        1.83     15.70 o 
   9   3   6        9.26       14.61     17.33 o 
 -10   4   6       19.14        6.52     15.97 o 
  -9   4   6        7.10        9.32     14.44 o 
  -8   4   6       85.86       80.68     23.92 o 
  -7   4   6      124.99      113.29     20.06 o 
  -6   4   6      404.36      326.32     29.08 o 
  -5   4   6       68.09       46.01     12.54 o 
  -4   4   6       81.94       74.69     15.94 o 
  -3   4   6      254.59      213.93     27.08 o 
  -2   4   6        0.50        3.79      7.09 o 
  -1   4   6       56.54       79.02     19.06 o 
   0   4   6        0.02        3.53      5.32 o 
   1   4   6       58.60       96.98     14.16 o 
   2   4   6        2.37       11.23      8.38 o 
   3   4   6       82.64      111.91     15.67 o 
   4   4   6       68.09       68.36     12.74 o 
   5   4   6       20.56       20.52     17.97 o 
   6   4   6       43.60       33.39     20.66 o 
   7   4   6       73.42       87.14     24.72 o 
   8   4   6        3.60       -4.89     15.74 o 
   9   4   6        1.01       19.70     15.97 o 
 -10   5   6      103.60      124.97     30.91 o 
  -9   5   6       62.57      107.17     28.08 o 
  -8   5   6       30.58       13.71     16.67 o 
  -7   5   6        2.52        4.19      7.75 o 
  -6   5   6       27.89       23.69      9.98 o 
  -5   5   6       11.25        6.79      7.82 o 
  -4   5   6       33.88       57.46     16.70 o 
  -3   5   6        9.34        5.12      8.92 o 
  -2   5   6       16.07       11.38      9.81 o 
  -1   5   6      128.35      129.36     24.02 o 
   0   5   6        7.78        9.15      8.92 o 
   1   5   6        0.23        3.36      5.88 o 
   2   5   6        0.29       -9.14     15.94 o 
   3   5   6       11.91       16.13      8.47 o 
   4   5   6        0.29       -0.49      6.80 o 
   5   5   6       11.56       27.07     10.14 o 
   6   5   6        2.76        6.26      8.35 o 
   7   5   6      127.60      148.02     30.58 o 
   8   5   6        0.47       -4.72     15.14 o 
  -9   6   6       45.10       96.35     29.74 o 
  -8   6   6       44.16       75.69     27.55 o 
  -6   6   6       16.89       17.23      9.45 o 
  -5   6   6      291.96      312.35     34.83 o 
  -4   6   6      110.48      139.04     25.85 o 
  -3   6   6        0.12       -4.59      7.19 o 
  -2   6   6       31.54       46.48     16.40 o 
  -1   6   6       72.17       69.44     19.76 o 
   0   6   6       30.01       37.46     14.97 o 
   1   6   6        5.05        1.06      7.64 o 
   2   6   6        3.82       14.15      7.91 o 
   3   6   6       22.47       35.34     10.45 o 
   4   6   6        0.26       -9.93      6.62 o 
   5   6   6        0.77       -0.56      8.38 o 
   6   6   6       85.89       97.81     17.29 o 
   7   6   6        0.07        1.16     16.70 o 
  -5   7   6       15.18       27.75     14.27 o 
  -4   7   6        6.18       12.04     12.78 o 
  -3   7   6        6.26        9.85     11.71 o 
  -2   7   6       31.72       36.17     15.87 o 
  -1   7   6       28.41       40.39     15.74 o 
   0   7   6        1.38        3.29      9.42 o 
   1   7   6        8.61        7.43      8.15 o 
   2   7   6        0.03      -10.41      6.94 o 
   3   7   6       20.15        4.92      8.61 o 
   4   7   6       31.55       23.10     11.81 o 
   5   7   6       27.18       38.07     12.70 o 
   6   7   6        4.37       -0.92      9.48 o 
  -6   8   6        0.64       -0.83     10.71 o 
  -5   8   6       42.27       30.21     16.34 o 
  -4   8   6       87.57       96.19     24.89 o 
  -3   8   6      129.02       99.81     26.05 o 
  -2   8   6       17.23       -7.72      9.95 o 
  -1   8   6        0.14        7.75     12.21 o 
   0   8   6       19.52       19.03     14.87 o 
   1   8   6      170.36      205.41     35.17 o 
   2   8   6       27.40       50.37     19.86 o 
   3   8   6        2.88        5.86     13.87 o 
   4   8   6       39.69       35.80     19.73 o 
  -3   9   6       22.61       24.22     15.90 o 
  -2   9   6       19.66       31.04     16.00 o 
  -1   9   6        6.39        0.03     10.15 o 
   0   9   6        3.82       -1.56     10.98 o 
   1   9   6        1.18      -17.67     13.51 o 
  -2 -13   7        0.08        4.03     11.81 o 
  -1 -13   7        5.87        7.15     11.21 o 
   0 -13   7        0.00       -7.20     13.16 o 
   1 -13   7       38.51       42.40     13.97 o 
   2 -13   7        0.94       -8.36     10.52 o 
  -5 -12   7        0.33       -6.02     12.61 o 
  -4 -12   7       16.35        8.42     13.74 o 
  -3 -12   7       81.93       85.41     25.15 o 
  -2 -12   7        3.54        7.55     11.91 o 
  -1 -12   7       30.09       36.20     18.13 o 
   0 -12   7       43.24       55.69     18.48 o 
   1 -12   7      200.00      204.31     23.88 o 
   2 -12   7       12.86       17.76     10.60 o 
   3 -12   7        0.89        8.66     16.93 o 
   4 -12   7        0.02       15.01     20.06 o 
   5 -12   7      117.49      106.37     33.34 o 
  -7 -11   7       13.67       24.52     18.03 o 
  -6 -11   7        7.03        2.63     14.17 o 
  -5 -11   7       25.06       16.67     13.87 o 
  -4 -11   7       33.79       48.08     19.23 o 
  -3 -11   7       96.56       61.75     19.63 o 
  -2 -11   7        4.77        1.60      8.42 o 
  -1 -11   7       54.30       71.30     20.69 o 
   0 -11   7        1.12        4.16      7.22 o 
   1 -11   7        9.43       -0.22      7.13 o 
   2 -11   7       35.88       45.00     12.39 o 
   3 -11   7        7.45       11.74     13.54 o 
   4 -11   7       44.92       87.54     25.59 o 
   5 -11   7        5.45        6.45     13.14 o 
   6 -11   7       63.37       51.10     20.39 o 
  -8 -10   7        2.26       -8.02      9.28 o 
  -7 -10   7       29.63        9.15     13.04 o 
  -6 -10   7       34.73       10.75     12.21 o 
  -5 -10   7       77.34       94.69     26.72 o 
  -4 -10   7        6.12       -1.00      9.18 o 
  -3 -10   7        1.12        1.26      9.58 o 
  -2 -10   7        0.04        7.69      8.98 o 
  -1 -10   7       43.67       38.67     11.62 o 
   0 -10   7        7.04        2.77      6.59 o 
   1 -10   7      256.30      263.36     24.27 o 
   2 -10   7        2.48        2.71      7.51 o 
   3 -10   7      146.13      103.63     33.19 o 
   4 -10   7        0.37       -8.25      8.32 o 
   5 -10   7        2.78      -11.01     10.11 o 
   6 -10   7        3.39        4.96     16.34 o 
   7 -10   7       77.63      105.80     27.38 o 
  -9  -9   7       13.95       31.41     17.30 o 
  -8  -9   7        6.75       23.49     16.54 o 
  -7  -9   7       73.29      113.89     26.92 o 
  -6  -9   7        3.02        2.16      8.78 o 
  -5  -9   7      242.87      325.06     38.49 o 
  -4  -9   7       25.83       17.03     11.54 o 
  -3  -9   7      265.49      236.52     32.34 o 
  -2  -9   7        3.74        4.72      9.62 o 
  -1  -9   7     1687.01     1603.75     99.70 o 
   0  -9   7      258.74      210.30     21.12 o 
   1  -9   7      146.14      151.60     17.64 o 
   2  -9   7        2.21        5.94      6.36 o 
   3  -9   7       17.54        9.01      7.66 o 
   4  -9   7       13.32       13.61      8.16 o 
   5  -9   7        3.99        2.50      9.72 o 
   6  -9   7      417.51      403.74     45.41 o 
   7  -9   7        3.43        9.38     14.14 o 
   8  -9   7      114.94       78.25     24.42 o 
  -8  -8   7        9.94        8.35     10.95 o 
  -7  -8   7       25.12       34.50     14.74 o 
  -6  -8   7       44.52       37.20     15.37 o 
  -5  -8   7       26.22       22.26     11.71 o 
  -4  -8   7       14.05       28.11     13.11 o 
  -3  -8   7       12.30       23.02     11.25 o 
  -1  -8   7       91.05      177.13     27.35 o 
   0  -8   7      352.97      361.85     25.18 o 
   1  -8   7      275.76      374.79     25.21 o 
   2  -8   7      231.72      328.11     23.63 o 
   3  -8   7      177.84      232.52     20.26 o 
   4  -8   7      236.43      203.83     18.94 o 
   5  -8   7        0.07       -2.03      9.42 o 
   6  -8   7      176.22      189.51     31.37 o 
   7  -8   7        0.54      -13.14     10.05 o 
   8  -8   7       89.61       51.20     22.16 o 
   9  -8   7        4.48        3.06     13.61 o 
 -10  -7   7        0.18       17.00     18.17 o 
  -9  -7   7       14.08       27.88     10.59 o 
  -8  -7   7        3.99       10.30      8.67 o 
  -7  -7   7      224.80      204.88     29.61 o 
  -6  -7   7       10.43       13.71      7.39 o 
  -5  -7   7      608.92      540.47     25.99 o 
  -4  -7   7      608.96      629.74     34.54 o 
  -3  -7   7      346.93      426.40     37.80 o 
  -2  -7   7       94.90      121.41     22.03 o 
  -1  -7   7     4235.68     4074.40    137.67 o 
   0  -7   7       25.06       36.60      9.15 o 
   1  -7   7      561.26      525.54     58.36 o 
   2  -7   7      721.53      668.15     29.49 o 
   3  -7   7      324.66      303.33     32.67 o 
   4  -7   7      258.81      263.39     20.23 o 
   5  -7   7       87.50       99.15     21.06 o 
   6  -7   7       91.87       83.24     20.73 o 
   7  -7   7        0.13        2.33     10.51 o 
   8  -7   7      140.45      118.08     26.15 o 
   9  -7   7        1.04       -0.37     14.47 o 
 -11  -6   7        0.96       12.24     17.13 o 
 -10  -6   7        4.04       -0.43     14.44 o 
  -9  -6   7      154.27      162.30     19.27 o 
  -8  -6   7       42.16       37.14     11.14 o 
  -7  -6   7      541.62      549.51     49.37 o 
  -6  -6   7       15.61       17.04      7.33 o 
  -5  -6   7      132.51      135.43     16.29 o 
  -4  -6   7      519.82      450.96     59.94 o 
  -3  -6   7      253.48      188.61     24.55 o 
  -2  -6   7      147.47      154.71     22.72 o 
  -1  -6   7       32.03       27.91     10.41 o 
   0  -6   7     1200.81     1035.24     37.26 o 
   1  -6   7      425.48      392.98     21.47 o 
   2  -6   7        0.02       -2.69      6.66 o 
   3  -6   7      696.64      571.03     23.87 o 
   4  -6   7      916.39      897.24     26.75 o 
   5  -6   7       35.00       26.52      8.75 o 
   6  -6   7       47.91       65.53     12.41 o 
   7  -6   7       52.85       76.16     20.00 o 
   8  -6   7      335.12      289.82     39.09 o 
   9  -6   7        7.20       16.50     15.87 o 
  10  -6   7       35.20       35.53     20.99 o 
 -11  -5   7        0.98        0.47     15.07 o 
 -10  -5   7        7.96       44.82     18.53 o 
  -9  -5   7       47.94       41.89     17.20 o 
  -8  -5   7       50.70       55.76     10.98 o 
  -7  -5   7        6.41        3.35      5.61 o 
  -6  -5   7      111.51      107.71     13.84 o 
  -5  -5   7      107.90      102.98     14.24 o 
  -4  -5   7      496.63      485.69     34.90 o 
  -3  -5   7       58.94       43.55     12.71 o 
  -2  -5   7      236.60      167.95     21.73 o 
  -1  -5   7      415.11      416.02     30.44 o 
   0  -5   7      419.83      374.98     23.56 o 
   1  -5   7     1790.96     1805.42     39.75 o 
   2  -5   7        0.13        1.13      3.37 o 
   3  -5   7      105.27       89.02     11.23 o 
   4  -5   7     1099.10     1109.81     29.95 o 
   5  -5   7      286.38      261.91     20.08 o 
   6  -5   7     1016.44      990.26     38.26 o 
   7  -5   7       71.25       55.31     12.92 o 
   8  -5   7       25.77       28.92     10.87 o 
   9  -5   7        0.43       11.61     11.07 o 
  10  -5   7       30.56       21.16     18.66 o 
 -11  -4   7      127.88      121.70     28.51 o 
 -10  -4   7       16.63        2.10     12.48 o 
  -9  -4   7        9.75       12.84     12.84 o 
  -8  -4   7      379.72      418.96     24.83 o 
  -7  -4   7      461.88      412.60     23.38 o 
  -6  -4   7       60.76       86.54     23.24 o 
  -5  -4   7       57.23       71.23     16.04 o 
  -4  -4   7      323.01      280.21     28.01 o 
  -3  -4   7      382.07      390.23     29.51 o 
  -2  -4   7      133.50      227.54     23.76 o 
  -1  -4   7      610.02      606.89     36.07 o 
   0  -4   7       10.67       10.58      5.82 o 
   1  -4   7        5.90       11.01      3.81 o 
   2  -4   7       29.55       65.46      9.47 o 
   3  -4   7      691.62      626.25     25.22 o 
   4  -4   7      168.99      181.44     22.83 o 
   5  -4   7       89.50       89.73     19.46 o 
   6  -4   7      126.28       51.56     56.59 o 
   7  -4   7       13.61        2.12      7.16 o 
   8  -4   7        3.97       -2.40      8.09 o 
   9  -4   7      179.66      194.77     33.00 o 
  10  -4   7      106.88      134.51     30.88 o 
 -12  -3   7        0.27        0.90     13.18 o 
 -11  -3   7      103.08       80.85     23.59 o 
 -10  -3   7       26.63       41.16     17.67 o 
  -9  -3   7       26.05       35.83     15.10 o 
  -8  -3   7        2.44        4.95      5.83 o 
  -7  -3   7      113.25      111.09     14.09 o 
  -6  -3   7        0.14       -1.53      5.66 o 
  -5  -3   7       46.39       46.78     12.98 o 
  -4  -3   7       45.24       51.24     13.28 o 
  -3  -3   7       37.54       27.08      9.58 o 
  -2  -3   7      223.69      210.44     23.09 o 
  -1  -3   7      901.33      793.74     41.56 o 
   0  -3   7       19.52       14.24      6.29 o 
   1  -3   7      145.45      147.89     10.63 o 
   2  -3   7      292.24      268.27     13.35 o 
   3  -3   7       51.13       74.66     10.16 o 
   4  -3   7        1.02        2.40      3.16 o 
   5  -3   7       23.80       14.35      5.74 o 
   6  -3   7     1141.72     1136.25     40.36 o 
   7  -3   7       85.35       84.01     20.76 o 
   8  -3   7       63.80       83.28     22.36 o 
   9  -3   7        3.21        6.59     14.74 o 
  10  -3   7        0.77        8.08     17.17 o 
 -12  -2   7       40.83       22.76     15.57 o 
 -11  -2   7      154.32      142.03     30.34 o 
 -10  -2   7      111.74      101.31     25.19 o 
  -9  -2   7        7.94       -3.53      9.45 o 
  -8  -2   7      721.72      705.55     31.42 o 
  -7  -2   7        8.62        5.24      6.24 o 
  -6  -2   7     1667.50     1711.51     71.07 o 
  -5  -2   7        1.51        5.72      6.32 o 
  -4  -2   7       26.71       11.41      7.59 o 
  -3  -2   7      372.47      365.01     27.51 o 
  -2  -2   7      236.57      241.51     23.82 o 
  -1  -2   7      223.23      184.09     20.89 o 
   0  -2   7      604.57      599.64     24.35 o 
   1  -2   7      272.37      274.60     16.59 o 
   2  -2   7      223.33      227.07     17.14 o 
   3  -2   7        8.25       11.06      4.03 o 
   4  -2   7       13.09       11.93      4.55 o 
   5  -2   7        0.08       -1.68      4.25 o 
   6  -2   7        1.42        3.96     11.48 o 
   7  -2   7      373.28      324.32     38.03 o 
   8  -2   7       68.15       72.90     22.62 o 
   9  -2   7       66.76       72.00     24.42 o 
  10  -2   7       40.07       52.20     22.49 o 
 -12  -1   7        2.40       -3.39     11.38 o 
 -11  -1   7      135.67      183.49     34.73 o 
 -10  -1   7       13.05        2.26     12.98 o 
  -9  -1   7       28.92       44.65     17.43 o 
  -8  -1   7       17.81       22.58      8.47 o 
  -7  -1   7       28.50       27.38     11.01 o 
  -6  -1   7      136.33       96.98     18.17 o 
  -5  -1   7       39.74       44.12     12.84 o 
  -4  -1   7       46.42       55.13     14.07 o 
  -3  -1   7        2.85       -0.77      4.52 o 
  -2  -1   7      129.09      126.26     17.87 o 
  -1  -1   7      165.13      185.78     21.09 o 
   0  -1   7        1.04       -1.04      3.19 o 
   1  -1   7      747.30      733.79     28.21 o 
   2  -1   7       33.11       24.60      6.75 o 
   3  -1   7        4.96       20.10      6.53 o 
   4  -1   7        5.42       11.29     10.36 o 
   5  -1   7       97.96      104.04     13.34 o 
   6  -1   7       83.39       53.93     18.33 o 
   7  -1   7      121.18      104.74     24.79 o 
   8  -1   7      126.46      185.35     33.20 o 
   9  -1   7        0.54       -2.50     14.41 o 
  10  -1   7       15.05       10.25     16.74 o 
 -11   0   7       74.44      136.58     30.74 o 
 -10   0   7       55.38       52.07     19.86 o 
  -9   0   7        9.21       17.53     14.51 o 
  -8   0   7       11.23       12.04      7.61 o 
  -7   0   7      360.41      388.57     33.47 o 
  -6   0   7     1320.94     1470.60     66.38 o 
  -5   0   7        7.41       20.16      9.91 o 
  -4   0   7     1731.58     1752.57     71.10 o 
  -3   0   7       16.08        7.95      7.15 o 
  -2   0   7      647.15      695.36     39.79 o 
  -1   0   7     1387.13     1480.78     61.82 o 
   0   0   7       55.91       49.10      8.87 o 
   1   0   7        5.73       11.84      5.34 o 
   2   0   7      713.59      772.75     41.75 o 
   3   0   7        3.26        1.77      8.02 o 
   4   0   7        0.04        4.29      5.99 o 
   5   0   7      247.51      260.76     22.84 o 
   6   0   7        0.51       -5.46     11.38 o 
   7   0   7       94.00      166.99     31.37 o 
   8   0   7       45.58       44.12     19.83 o 
   9   0   7       21.44       27.02     18.70 o 
  10   0   7        6.73       10.41     21.46 o 
 -11   1   7        9.97       23.49     18.76 o 
 -10   1   7       16.93       29.61     18.10 o 
  -9   1   7        3.65       31.57     17.33 o 
  -8   1   7      205.44      220.71     21.32 o 
  -7   1   7        6.31        4.09      7.82 o 
  -6   1   7      130.26      129.96     21.26 o 
  -5   1   7       25.36       36.80     12.04 o 
  -4   1   7       44.57       57.53     15.24 o 
  -3   1   7      465.57      434.32     31.21 o 
  -2   1   7      628.74      650.41     38.76 o 
  -1   1   7      507.72      493.64     33.14 o 
   0   1   7      184.70      210.98     17.94 o 
   1   1   7       87.87       84.32     11.73 o 
   2   1   7        0.05        1.74      4.26 o 
   3   1   7      396.62      338.55     44.15 o 
   4   1   7       37.97       37.63      9.26 o 
   5   1   7      161.12      137.37     18.81 o 
   6   1   7       68.35       61.68     18.86 o 
   7   1   7      233.21      199.86     33.20 o 
   8   1   7       80.26      101.61     27.35 o 
   9   1   7       26.04       40.76     21.86 o 
 -11   2   7       62.86      138.54     33.54 o 
 -10   2   7        1.42       -4.99     15.07 o 
  -9   2   7       29.47       46.38     19.50 o 
  -8   2   7       16.22        7.39     13.87 o 
  -7   2   7      325.19      310.75     31.47 o 
  -6   2   7       16.33       23.46     11.18 o 
  -5   2   7       27.76       46.65     13.87 o 
  -4   2   7      809.04      831.34     46.08 o 
  -3   2   7      122.66      112.56     19.06 o 
  -2   2   7        9.09        5.56      5.99 o 
  -1   2   7      492.76      431.46     31.67 o 
   0   2   7       42.45       34.85      8.68 o 
   1   2   7      347.20      293.43     21.66 o 
   2   2   7       25.15       22.29      9.68 o 
   3   2   7       17.83       16.24      7.56 o 
   4   2   7       66.54       61.99     27.85 o 
   5   2   7       19.91       22.64      9.82 o 
   6   2   7       24.55       43.65     18.27 o 
   7   2   7       24.10       34.77     16.77 o 
   8   2   7        7.69        3.26     16.10 o 
   9   2   7        4.43       13.28     17.10 o 
 -10   3   7        0.75       -2.16     16.27 o 
  -9   3   7        6.82       24.02     20.53 o 
  -7   3   7        9.33       -1.23      7.52 o 
  -6   3   7       63.03       73.93     17.50 o 
  -5   3   7        4.43       -6.99      4.66 o 
  -4   3   7       80.43       90.83     17.23 o 
  -3   3   7      381.62      238.02     25.55 o 
  -1   3   7      132.42      119.14     20.49 o 
   0   3   7       57.54       40.59     14.44 o 
   1   3   7       83.92       86.54     13.38 o 
   2   3   7       23.74       36.11      9.43 o 
   3   3   7       17.20       23.07      7.96 o 
   4   3   7       86.60       86.94     14.87 o 
   5   3   7      193.53      217.89     21.01 o 
   6   3   7        0.29        4.92     13.94 o 
   7   3   7       25.75       32.37     19.76 o 
   8   3   7      110.31      103.61     28.48 o 
 -10   4   7        5.68       32.27     24.89 o 
  -9   4   7        0.27       -7.98     17.87 o 
  -7   4   7      112.42      143.53     23.36 o 
  -6   4   7        2.69       -5.56      6.49 o 
  -5   4   7       10.86        2.33      5.92 o 
  -4   4   7       33.05       35.33     11.88 o 
  -3   4   7      221.91      186.35     23.95 o 
  -2   4   7        1.70        8.88      8.75 o 
  -1   4   7        0.64        2.89      6.75 o 
   0   4   7       55.88       56.38     20.26 o 
   1   4   7      134.81      155.36     18.44 o 
   2   4   7        5.77       22.32      8.48 o 
   3   4   7       93.39       89.59     14.95 o 
   4   4   7        0.97        1.09      6.66 o 
   5   4   7       50.92       56.80     12.82 o 
   6   4   7      161.13      161.38     19.54 o 
   7   4   7        0.07        4.76     15.60 o 
   8   4   7       15.23       28.65     17.27 o 
  -9   5   7        8.44        8.25     21.76 o 
  -8   5   7       45.43       73.66     28.28 o 
  -7   5   7      102.53       63.21     15.77 o 
  -6   5   7       51.61       37.66     12.28 o 
  -5   5   7       11.50       10.55      8.32 o 
  -4   5   7       68.77       44.32     13.34 o 
  -3   5   7        1.77        9.12     10.21 o 
  -2   5   7       45.10       54.90     16.97 o 
  -1   5   7       50.37       59.79     18.83 o 
   0   5   7       44.44       91.49     22.82 o 
   1   5   7       60.29       69.38     13.54 o 
   2   5   7       10.35       22.75      9.20 o 
   3   5   7       19.36       19.72     12.83 o 
   4   5   7        6.70       22.16      8.95 o 
   5   5   7        5.13       11.38      9.56 o 
   6   5   7       16.01       30.08     11.79 o 
   7   5   7       62.92       41.02     19.26 o 
  -8   6   7        0.00       -0.67     22.56 o 
  -6   6   7       11.09       19.33     10.71 o 
  -5   6   7       13.89        8.72      8.12 o 
  -4   6   7       58.92       86.24     22.62 o 
  -3   6   7       76.13       87.20     20.83 o 
  -2   6   7       16.18        6.92     10.15 o 
  -1   6   7       23.33       54.73     19.53 o 
   0   6   7        4.54       15.44     11.45 o 
   1   6   7       33.63       41.79     11.98 o 
   2   6   7        0.48        3.44      7.80 o 
   3   6   7       27.56       21.41     13.21 o 
   4   6   7       20.85       24.77     11.49 o 
   5   6   7       30.98       59.84     14.67 o 
   6   6   7       72.72       67.32     15.75 o 
  -6   7   7       22.74       15.27     10.18 o 
  -4   7   7       12.90       -5.39     10.55 o 
  -3   7   7       54.39       50.57     19.13 o 
  -2   7   7       67.04       90.30     25.72 o 
  -1   7   7       40.61       57.09     20.99 o 
   0   7   7        0.04      -13.62      9.08 o 
   1   7   7       26.11       12.21     13.01 o 
   2   7   7      101.81      102.59     17.96 o 
   3   7   7       62.55       75.90     16.24 o 
   4   7   7        0.37      -15.74     12.41 o 
  -4   8   7        1.03       -3.39      9.08 o 
  -3   8   7        0.10        5.46     11.71 o 
  -2   8   7       27.53       40.72     19.66 o 
  -1   8   7        1.91       17.47     13.77 o 
   0   8   7        0.01       -1.50     10.41 o 
   1   8   7       15.52        0.37     14.97 o 
  -1 -13   8       45.02       36.13     16.30 o 
   0 -13   8       29.52       26.94     13.09 o 
   1 -13   8        3.30       13.87     12.49 o 
  -5 -12   8       14.95       19.83     17.93 o 
  -4 -12   8        3.25       14.74     15.14 o 
  -3 -12   8        5.30       -1.00     10.28 o 
  -2 -12   8        0.40       -1.36     10.58 o 
  -1 -12   8        7.04       -6.22      7.98 o 
   0 -12   8        2.51       14.53      9.88 o 
   1 -12   8       46.96       51.95     14.67 o 
   2 -12   8       42.25       53.75     15.11 o 
   3 -12   8       10.38        8.05     10.60 o 
   4 -12   8        7.17        1.03     19.16 o 
  -6 -11   8       21.66       48.94     22.69 o 
  -5 -11   8        0.01        1.60     11.74 o 
  -4 -11   8        4.36       11.94     13.28 o 
  -3 -11   8      113.61      135.74     29.68 o 
  -2 -11   8       11.11       16.24     13.71 o 
  -1 -11   8        0.15       -2.53      9.75 o 
   0 -11   8       87.77       93.18     18.22 o 
   1 -11   8      222.87      198.12     23.66 o 
   2 -11   8       37.47       27.17     14.61 o 
   3 -11   8       47.24       55.71     13.09 o 
   4 -11   8       48.94       60.25     21.16 o 
   5 -11   8      157.93      151.78     31.47 o 
   6 -11   8        5.13       -1.16     12.71 o 
  -8 -10   8       50.74       66.61     23.66 o 
  -7 -10   8        2.56       -8.45     10.38 o 
  -6 -10   8       44.45       50.74     20.36 o 
  -5 -10   8      101.03      125.56     28.15 o 
  -4 -10   8      107.53       54.86     19.76 o 
  -3 -10   8       77.24       99.78     25.92 o 
  -2 -10   8        0.72       -3.16      8.38 o 
  -1 -10   8        0.04        2.20      8.88 o 
   0 -10   8       21.75       24.66      9.78 o 
   1 -10   8        2.70        4.32      6.85 o 
   2 -10   8       74.99       66.28     13.23 o 
   3 -10   8       16.65       29.24     15.60 o 
   4 -10   8       65.58       64.18     21.43 o 
   5 -10   8       12.63       10.45     14.11 o 
   6 -10   8        1.86       -3.46     12.31 o 
   7 -10   8        0.80       -7.15     11.28 o 
  -9  -9   8       61.58      108.96     27.28 o 
  -8  -9   8        2.23        4.66     11.38 o 
  -7  -9   8        0.43        5.19     10.21 o 
  -6  -9   8       62.40       67.57     19.86 o 
  -5  -9   8       92.01      108.20     24.32 o 
  -4  -9   8       91.01       89.53     23.59 o 
  -3  -9   8       43.38       27.28     13.57 o 
  -2  -9   8       58.33       81.45     21.53 o 
  -1  -9   8       11.97       24.99     13.34 o 
   0  -9   8      330.48      254.87     23.55 o 
   1  -9   8      361.26      323.70     25.44 o 
   2  -9   8       79.87       79.28     13.68 o 
   3  -9   8        9.68        1.48      6.49 o 
   4  -9   8      344.64      386.91     42.29 o 
   5  -9   8       28.01       22.49     15.77 o 
   6  -9   8       25.64       40.89     18.60 o 
   7  -9   8       37.66       44.78     18.13 o 
   8  -9   8        6.04      -15.52     10.35 o 
  -9  -8   8       11.79       27.51     15.44 o 
  -8  -8   8       53.29       81.01     21.06 o 
  -7  -8   8      100.94      124.93     26.78 o 
  -6  -8   8       28.19       14.41     10.38 o 
  -5  -8   8       14.71       20.00     12.01 o 
  -4  -8   8     1435.87     1588.88     76.69 o 
  -3  -8   8      884.99      866.44     53.40 o 
  -2  -8   8      731.64      754.71     49.71 o 
  -1  -8   8       71.06      134.41     23.82 o 
   0  -8   8     1077.30     1236.74     58.74 o 
   1  -8   8        3.01        8.03      6.65 o 
   2  -8   8      123.14      153.88     30.19 o 
   3  -8   8       26.63       76.66     12.85 o 
   4  -8   8      264.95      323.76     24.38 o 
   5  -8   8       82.10       82.84     20.76 o 
   6  -8   8       55.63       53.77     19.00 o 
   7  -8   8       39.58       31.14     16.20 o 
   8  -8   8        6.61       10.71     14.54 o 
 -10  -7   8       10.58        5.46     16.74 o 
  -9  -7   8        2.80        8.17     10.11 o 
  -8  -7   8        5.93        7.86      8.82 o 
  -7  -7   8       72.98       46.43     51.72 o 
  -6  -7   8       31.14       32.16      9.18 o 
  -5  -7   8        9.29       13.39      7.02 o 
  -4  -7   8       59.68       73.89     19.86 o 
  -3  -7   8      374.44      387.54     37.96 o 
  -2  -7   8       78.99       44.08     15.37 o 
  -1  -7   8       98.42       78.95     20.06 o 
   0  -7   8       58.75       58.14     17.20 o 
   1  -7   8     1366.80     1322.67     46.06 o 
   2  -7   8       58.83       68.70     12.46 o 
   3  -7   8      130.51      131.04     16.36 o 
   4  -7   8      220.82      213.67     35.73 o 
   5  -7   8       14.79       12.24     12.18 o 
   6  -7   8      247.32      180.29     29.31 o 
   7  -7   8       10.36       -0.87     11.08 o 
   8  -7   8       59.95       51.74     19.20 o 
   9  -7   8       61.39       66.51     23.86 o 
 -10  -6   8       25.52       23.42     18.17 o 
  -9  -6   8        0.87       12.78      8.23 o 
  -8  -6   8        0.12        0.84      6.27 o 
  -7  -6   8      127.52      126.51     16.64 o 
  -6  -6   8      230.02      222.66     19.82 o 
  -5  -6   8      218.77      221.35     28.61 o 
  -4  -6   8      390.56      389.83     36.50 o 
  -3  -6   8      181.61      160.00     24.39 o 
  -2  -6   8     3364.80     3343.71    120.21 o 
  -1  -6   8      885.10      935.14     52.73 o 
   0  -6   8        3.04        4.01      5.77 o 
   1  -6   8       14.18        6.81      5.67 o 
   2  -6   8      682.39      665.12     24.28 o 
   3  -6   8       10.62       14.16      5.67 o 
   4  -6   8       14.46       15.85      5.73 o 
   5  -6   8       12.17        0.50      7.30 o 
   6  -6   8       69.59       65.21     17.53 o 
   7  -6   8       20.44        2.63     11.78 o 
   8  -6   8       26.31       44.72     18.07 o 
   9  -6   8        0.44        7.45     15.14 o 
 -11  -5   8       31.04       13.11     16.54 o 
 -10  -5   8       76.25       88.97     24.02 o 
  -9  -5   8      126.28      141.88     20.91 o 
  -8  -5   8       15.21       10.40      7.71 o 
  -7  -5   8        3.47        5.87      6.39 o 
  -6  -5   8      348.28      352.01     28.55 o 
  -5  -5   8        0.24       -1.83      5.76 o 
  -4  -5   8        0.70        6.62      6.35 o 
  -3  -5   8      310.46      265.00     28.61 o 
  -2  -5   8        0.40       -2.99      4.26 o 
  -1  -5   8      514.25      472.44     34.83 o 
   0  -5   8      218.32      217.69     25.65 o 
   1  -5   8     2289.84     2194.91     49.00 o 
   2  -5   8       23.66       19.25      7.95 o 
   3  -5   8     1420.91     1281.02     69.80 o 
   4  -5   8       23.03       36.16      7.15 o 
   5  -5   8        2.02       -1.85      6.78 o 
   6  -5   8       44.36       47.22     11.07 o 
   7  -5   8        5.91       11.76      9.06 o 
   8  -5   8      187.17      196.96     33.37 o 
   9  -5   8       84.03      109.99     28.95 o 
 -11  -4   8       27.64       24.32     17.43 o 
 -10  -4   8       33.25       31.11     17.70 o 
  -9  -4   8      107.39       95.72     22.66 o 
  -8  -4   8        2.79       15.95      7.66 o 
  -7  -4   8      387.49      361.43     24.31 o 
  -6  -4   8      126.83      118.98     20.86 o 
  -5  -4   8       12.44        9.12      7.59 o 
  -4  -4   8       75.64       62.45     16.27 o 
  -3  -4   8       27.40       42.55     13.04 o 
  -2  -4   8      383.12      397.49     30.48 o 
  -1  -4   8      414.09      395.09     30.64 o 
   0  -4   8      604.89      614.74     38.49 o 
   1  -4   8      396.81      442.75     34.65 o 
   2  -4   8        0.24       11.75      4.04 o 
   3  -4   8       21.59       24.05      5.95 o 
   4  -4   8      867.33      849.20     26.41 o 
   5  -4   8        1.04        2.64      7.48 o 
   6  -4   8       59.80       78.82     13.48 o 
   7  -4   8      214.44      242.71     34.73 o 
   8  -4   8        0.24       -0.50     15.84 o 
   9  -4   8       69.63      105.57     27.98 o 
  10  -4   8        8.49       17.33     20.83 o 
 -11  -3   8        6.33       21.86     15.50 o 
 -10  -3   8      102.76      128.86     27.68 o 
  -9  -3   8       87.61       79.22     21.33 o 
  -8  -3   8        0.04       -1.94      5.55 o 
  -7  -3   8       16.85       21.68      8.45 o 
  -6  -3   8      320.60      395.22     34.24 o 
  -5  -3   8        3.24        0.30      5.92 o 
  -4  -3   8      498.06      446.79     33.44 o 
  -3  -3   8      396.90      419.64     32.17 o 
  -2  -3   8      142.32      141.53     21.16 o 
  -1  -3   8      195.70      190.18     23.02 o 
   0  -3   8       57.37       63.45     14.44 o 
   1  -3   8      128.39      127.87     13.80 o 
   2  -3   8       77.96       88.30      9.40 o 
   3  -3   8     1452.97     1442.28     35.57 o 
   4  -3   8        8.91       12.13      4.50 o 
   5  -3   8      148.26      116.38     22.66 o 
   6  -3   8       39.79       11.64     13.24 o 
   7  -3   8        4.58       27.61     16.80 o 
   8  -3   8       83.53       82.68     24.12 o 
   9  -3   8       25.97       17.70     18.63 o 
  10  -3   8        6.58       12.94     22.03 o 
 -11  -2   8        5.93        9.95     16.37 o 
 -10  -2   8       70.88       99.35     26.08 o 
  -9  -2   8        6.28        1.53     12.88 o 
  -8  -2   8        1.31        6.83      6.52 o 
  -7  -2   8      360.98      314.91     31.31 o 
  -6  -2   8       35.87       48.34     14.61 o 
  -5  -2   8       66.36       85.87     18.23 o 
  -4  -2   8      277.74      207.58     25.52 o 
  -3  -2   8       94.61       70.23     15.97 o 
  -2  -2   8      322.87      301.20     28.45 o 
  -1  -2   8      525.76      556.49     36.07 o 
   0  -2   8      341.50      339.15     24.12 o 
   1  -2   8      715.07      668.59     27.74 o 
   2  -2   8        0.20       -3.28      4.77 o 
   3  -2   8      115.96       99.11     17.40 o 
   4  -2   8       66.71       50.35     31.27 o 
   5  -2   8        0.27       -1.53      7.37 o 
   6  -2   8      199.82      194.57     31.41 o 
   7  -2   8       40.09       47.08     20.53 o 
   8  -2   8      110.68       96.15     26.12 o 
   9  -2   8        4.15        5.82     17.47 o 
 -11  -1   8        5.04       24.62     19.20 o 
 -10  -1   8       55.90       36.96     19.50 o 
  -9  -1   8       45.74       42.49     18.63 o 
  -8  -1   8        2.21       -2.87      6.74 o 
  -7  -1   8        1.80        2.89      8.92 o 
  -6  -1   8       85.22       98.05     20.03 o 
  -5  -1   8      579.70      512.77     36.93 o 
  -4  -1   8      446.89      432.32     33.37 o 
  -3  -1   8       48.75       60.42     15.07 o 
  -2  -1   8      253.27      177.60     22.22 o 
  -1  -1   8      750.66      762.37     42.92 o 
   0  -1   8      184.39      170.74     16.40 o 
   1  -1   8        2.83        3.18      4.45 o 
   2  -1   8        2.94        7.32      5.66 o 
   3  -1   8      172.72      125.24     15.00 o 
   4  -1   8        0.00        1.55      6.87 o 
   5  -1   8      237.75      227.45     20.36 o 
   6  -1   8       86.41       79.82     22.09 o 
   7  -1   8       10.31       -8.42     13.91 o 
   8  -1   8       70.27       54.70     22.89 o 
   9  -1   8       65.20      111.56     29.98 o 
 -11   0   8       16.04       25.42     21.99 o 
 -10   0   8       18.92       46.28     22.16 o 
  -9   0   8       44.25       75.99     24.05 o 
  -8   0   8       99.68      169.56     20.29 o 
  -7   0   8       19.42       32.54     13.74 o 
  -6   0   8       12.11       33.80     12.71 o 
  -5   0   8       58.96       68.04     16.27 o 
  -4   0   8       95.73       89.70     18.47 o 
  -3   0   8       40.47       47.34     13.54 o 
  -2   0   8      777.96      850.90     48.21 o 
  -1   0   8      316.56      335.50     32.34 o 
   0   0   8      731.73      769.08     32.13 o 
   1   0   8     1016.32     1005.05     37.31 o 
   2   0   8        7.25        4.31      7.02 o 
   3   0   8       12.62       17.58      7.87 o 
   4   0   8       38.99       28.98     16.04 o 
   5   0   8       78.55       76.16     13.58 o 
   6   0   8       73.86       40.06     19.26 o 
   7   0   8       17.54       25.39     17.90 o 
   8   0   8        0.30      -11.15     15.01 o 
   9   0   8       28.87       38.33     22.79 o 
 -11   1   8       18.08       30.48     24.55 o 
 -10   1   8       47.77       52.80     23.79 o 
  -9   1   8        0.21       12.31     16.84 o 
  -8   1   8      126.03      169.05     27.12 o 
  -7   1   8        2.85        4.52      9.62 o 
  -6   1   8      350.47      384.48     35.43 o 
  -5   1   8       13.41       28.68     11.25 o 
  -4   1   8      157.69      153.01     23.82 o 
  -3   1   8     1493.21     1603.58     71.17 o 
  -2   1   8      574.34      549.60     38.00 o 
  -1   1   8       26.29       35.63     12.61 o 
   0   1   8      180.44      171.30     17.74 o 
   1   1   8      168.19      173.71     17.95 o 
   2   1   8       39.30       63.79     18.45 o 
   3   1   8       84.58       93.58     14.75 o 
   4   1   8      109.67      105.43     16.25 o 
   5   1   8       16.84       24.69      9.52 o 
   6   1   8        8.54       21.53     14.67 o 
   7   1   8        0.75        2.10     14.31 o 
   8   1   8        0.00        7.02     16.84 o 
   9   1   8        0.44      -28.45     18.96 o 
 -10   2   8        0.27        7.55     20.59 o 
  -9   2   8        6.29       17.27     18.70 o 
  -7   2   8       16.45        3.26      9.18 o 
  -6   2   8       65.19      131.15     23.95 o 
  -5   2   8       64.93       81.41     19.23 o 
  -4   2   8      147.23      202.69     26.95 o 
  -3   2   8       84.19       73.99     17.43 o 
  -2   2   8      230.30      214.20     27.02 o 
  -1   2   8       42.74       32.21     11.25 o 
   0   2   8       67.45       71.52     14.84 o 
   1   2   8      181.97      196.50     43.45 o 
   2   2   8      436.67      459.41     28.70 o 
   3   2   8      312.19      275.21     24.43 o 
   4   2   8        0.70       -4.28      7.48 o 
   5   2   8       66.41       60.67     14.33 o 
   6   2   8      138.19      116.05     26.28 o 
   7   2   8      136.18      135.74     29.74 o 
   8   2   8        7.47       -9.65     14.37 o 
 -10   3   8        1.17        0.63     22.59 o 
  -9   3   8        6.67       18.33     23.12 o 
  -7   3   8        1.69        3.16      9.22 o 
  -6   3   8       75.86       57.53     16.30 o 
  -5   3   8        2.22        2.00      7.92 o 
  -4   3   8       68.57       91.63     19.56 o 
  -3   3   8      280.95      309.68     31.61 o 
  -2   3   8       22.95       23.86     10.45 o 
  -1   3   8       79.06      112.19     21.26 o 
   0   3   8        8.27       10.15      8.48 o 
   1   3   8       76.44       63.61     12.45 o 
   2   3   8       65.01       90.38     15.04 o 
   3   3   8       99.29      132.96     19.03 o 
   4   3   8      138.00      174.88     22.32 o 
   5   3   8       12.14       13.78     10.57 o 
   6   3   8       32.09       39.53     19.26 o 
   7   3   8       99.13      112.79     28.75 o 
  -9   4   8       24.25       46.35     32.11 o 
  -7   4   8       52.10       39.99     14.31 o 
  -6   4   8       46.76       34.34     13.64 o 
  -5   4   8      103.74       90.73     20.13 o 
  -4   4   8       61.46       45.25     13.34 o 
  -3   4   8      184.47      145.76     22.09 o 
  -2   4   8       65.88       55.33     16.00 o 
  -1   4   8        5.28        5.52      7.85 o 
   1   4   8        0.03      -16.27     10.85 o 
   2   4   8      154.68      176.14     20.70 o 
   3   4   8       73.27       54.71     15.94 o 
   4   4   8        5.79        5.06     13.44 o 
   5   4   8        2.77       -6.69     12.71 o 
   6   4   8        7.27       -5.82     14.61 o 
  -7   5   8        0.05       -4.59      7.72 o 
  -6   5   8       11.94       13.37      9.58 o 
  -5   5   8       15.04        9.25      8.48 o 
  -4   5   8        2.19        1.73      7.12 o 
  -3   5   8       43.92       50.80     15.07 o 
  -2   5   8       58.83       47.68     14.14 o 
  -1   5   8       36.56       34.00     15.01 o 
   0   5   8       23.45       17.57     12.61 o 
   1   5   8       39.06       47.08     17.30 o 
   2   5   8       59.12       61.59     14.89 o 
   3   5   8        7.14       14.78      9.09 o 
   4   5   8       66.18       74.44     15.20 o 
   5   5   8       34.72       43.33     12.76 o 
  -6   6   8       32.75       18.50     10.95 o 
  -4   6   8       35.57       29.84     11.38 o 
  -2   6   8        0.65       -3.89     10.05 o 
  -1   6   8       40.17       53.93     20.76 o 
   0   6   8       14.86       20.23     13.51 o 
   1   6   8       22.14       49.61     17.87 o 
   2   6   8       10.62       11.66     12.18 o 
   3   6   8        0.08        5.36      8.54 o 
   4   6   8        1.44      -11.41      9.63 o 
  -4   7   8        1.21        7.62      9.02 o 
  -3   7   8        0.32        4.06     10.38 o 
  -2   7   8        9.92       14.64     13.91 o 
  -1   7   8       50.28       79.85     25.22 o 
   0   7   8       82.16      117.51     28.31 o 
   1   7   8       11.81       22.36     17.43 o 
   2   7   8       12.13       -2.57     15.04 o 
  -4 -12   9       12.62       29.18     23.19 o 
  -3 -12   9       14.70       33.07     17.00 o 
  -2 -12   9       31.08       14.21     15.30 o 
  -1 -12   9       98.50      119.38     29.71 o 
   0 -12   9        0.39       -1.83     12.48 o 
   1 -12   9      169.66      154.24     22.89 o 
   2 -12   9       12.25       17.18     10.39 o 
   3 -12   9      117.66      132.25     28.91 o 
  -6 -11   9        2.06        0.77     14.64 o 
  -5 -11   9        3.10        4.99     13.08 o 
  -4 -11   9        0.97        0.07     12.01 o 
  -3 -11   9        1.94       -8.62      9.62 o 
  -2 -11   9        5.22        4.72     12.11 o 
  -1 -11   9        0.14       -6.06     11.21 o 
   0 -11   9        0.22       42.29     18.96 o 
   1 -11   9        4.03        4.86      8.53 o 
   2 -11   9      166.91      115.72     28.51 o 
   3 -11   9       11.56       19.49      9.94 o 
   4 -11   9        5.36       -3.03     12.98 o 
   5 -11   9       50.18       34.50     15.60 o 
  -7 -10   9       21.60       15.34     15.44 o 
  -6 -10   9       57.80       70.63     22.76 o 
  -5 -10   9        0.16       15.70     12.71 o 
  -4 -10   9        0.05       -2.63      8.75 o 
  -3 -10   9        8.67       15.80     12.44 o 
  -2 -10   9      234.18      255.75     36.40 o 
  -1 -10   9       55.11       55.10     19.33 o 
   0 -10   9       25.55       28.40      9.82 o 
   1 -10   9       22.13       22.53     20.59 o 
   2 -10   9      172.52      132.74     23.57 o 
   3 -10   9       46.73       46.74     12.43 o 
   4 -10   9        3.08        5.46     13.77 o 
   5 -10   9        5.09       19.36     14.11 o 
   6 -10   9       23.13       57.16     19.93 o 
  -8  -9   9        6.12        7.32     12.18 o 
  -7  -9   9       98.54      115.02     25.75 o 
  -6  -9   9       79.68      116.78     28.25 o 
  -5  -9   9      161.77      168.42     30.68 o 
  -4  -9   9        0.35        8.88     10.48 o 
  -3  -9   9        2.35       14.14     11.48 o 
  -2  -9   9       94.29      151.68     27.95 o 
  -1  -9   9       11.43       19.63     11.94 o 
   0  -9   9       90.77       78.10     14.92 o 
   1  -9   9       32.24       29.07     10.03 o 
   2  -9   9        7.76        4.79      7.37 o 
   3  -9   9       25.80       15.41      8.92 o 
   4  -9   9      116.05      105.44     25.12 o 
   5  -9   9       60.64       66.47     20.46 o 
   6  -9   9       25.03       13.28     16.44 o 
   7  -9   9       30.11        5.39     16.50 o 
  -9  -8   9      160.49      188.18     32.04 o 
  -8  -8   9        4.55       18.07     12.88 o 
  -7  -8   9       32.62       33.30     16.74 o 
  -6  -8   9       20.59       25.98     14.01 o 
  -5  -8   9       13.70       25.95     13.31 o 
  -4  -8   9      109.32      105.47     24.62 o 
  -3  -8   9       19.96       32.90     14.54 o 
  -2  -8   9      169.68      221.22     32.07 o 
  -1  -8   9       80.12       85.24     21.63 o 
   0  -8   9      309.31      335.07     26.90 o 
   1  -8   9       54.28       67.83     13.14 o 
   2  -8   9       90.45      136.47     17.69 o 
   3  -8   9       44.24       30.69     10.19 o 
   4  -8   9       43.06       64.05     18.23 o 
   5  -8   9       38.10       37.76     15.67 o 
   6  -8   9        0.30       -9.08     11.35 o 
   7  -8   9        4.53       16.80     16.10 o 
   8  -8   9       66.95       77.02     24.62 o 
  -9  -7   9       40.63       65.13     19.45 o 
  -8  -7   9       99.53      128.96     18.63 o 
  -7  -7   9       45.56       56.79     12.51 o 
  -6  -7   9      117.16      134.75     26.02 o 
  -5  -7   9       70.39       78.91     13.51 o 
  -4  -7   9      780.02      714.62     49.94 o 
  -3  -7   9       14.25       14.54     10.28 o 
  -2  -7   9      112.40      121.94     24.09 o 
  -1  -7   9       98.28      117.41     23.52 o 
   0  -7   9      179.56      188.81     28.11 o 
   1  -7   9      100.53       97.99     14.80 o 
   2  -7   9      539.14      622.73     30.74 o 
   3  -7   9        6.77        8.23      7.43 o 
   4  -7   9       27.56       35.64     10.07 o 
   5  -7   9       73.00       76.09     20.73 o 
   6  -7   9        0.17       -9.02     10.45 o 
   7  -7   9       37.63       36.63     17.93 o 
   8  -7   9        2.40       14.54     16.04 o 
 -10  -6   9       71.72       66.54     22.99 o 
  -9  -6   9      172.07      160.79     22.36 o 
  -8  -6   9       16.37       26.76      9.91 o 
  -7  -6   9      166.90      161.88     18.94 o 
  -6  -6   9        1.59       -0.02      6.61 o 
  -5  -6   9       51.86       73.26     19.60 o 
  -4  -6   9       10.10        3.66      7.25 o 
  -3  -6   9        7.39       12.14      8.95 o 
  -2  -6   9        8.75       10.15      9.38 o 
  -1  -6   9       98.04       93.22     19.76 o 
   0  -6   9        2.03       -4.72      5.96 o 
   1  -6   9      364.57      359.60     24.28 o 
   2  -6   9        7.68        5.98      5.33 o 
   3  -6   9       54.03       60.42      9.09 o 
   4  -6   9       43.82       53.23      9.04 o 
   5  -6   9      129.44      162.06     18.45 o 
   6  -6   9       32.03       61.38     18.37 o 
   7  -6   9       83.68       92.59     23.36 o 
 -10  -5   9       74.73       92.63     24.19 o 
  -9  -5   9       74.72       91.36     25.25 o 
  -8  -5   9       12.97       12.37      7.96 o 
  -7  -5   9        6.49        7.83      7.24 o 
  -6  -5   9        3.24        3.19      7.45 o 
  -5  -5   9       13.68        6.75      7.72 o 
  -4  -5   9      494.54      463.79     37.10 o 
  -3  -5   9       46.55       56.76     16.80 o 
  -2  -5   9      937.05      875.72     51.44 o 
  -1  -5   9        1.43        3.86      7.45 o 
   0  -5   9       21.74       20.46     10.41 o 
   1  -5   9        5.80       11.21     12.61 o 
   2  -5   9       13.49       15.16      5.95 o 
   3  -5   9        0.04        2.64      5.39 o 
   4  -5   9      412.44      429.42     25.15 o 
   5  -5   9        1.21        7.92      8.09 o 
   6  -5   9       76.21       71.50     20.43 o 
   7  -5   9       32.51       58.29     19.73 o 
   8  -5   9        7.02        9.91     17.53 o 
   9  -5   9       11.92       46.55     24.22 o 
 -10  -4   9        1.13        5.76     14.01 o 
  -9  -4   9       73.08      101.07     16.19 o 
  -8  -4   9      108.62      129.15     17.44 o 
  -7  -4   9       71.99      103.57     25.49 o 
  -6  -4   9       95.24      141.27     24.69 o 
  -5  -4   9       36.95       37.43     13.77 o 
  -4  -4   9        0.03       -0.43      5.82 o 
  -3  -4   9        5.46       17.80      9.68 o 
  -2  -4   9        9.71        0.37      6.09 o 
  -1  -4   9      160.31      104.87     18.93 o 
   0  -4   9      202.18      219.05     26.62 o 
   1  -4   9     1386.62     1357.49     44.30 o 
   2  -4   9       15.29        9.41      5.04 o 
   3  -4   9      413.05      344.71     17.65 o 
   4  -4   9      101.25      109.91     18.31 o 
   5  -4   9      200.88      218.95     30.78 o 
   6  -4   9        0.07       13.84     15.20 o 
   7  -4   9       23.17       15.50     15.87 o 
   8  -4   9       22.24        4.89     17.60 o 
   9  -4   9      113.30      112.22     31.11 o 
 -10  -3   9       32.69       22.89     17.43 o 
  -9  -3   9       75.51       71.63     22.86 o 
  -8  -3   9       42.39       41.82     11.17 o 
  -7  -3   9      142.33      182.26     27.05 o 
  -6  -3   9       65.09       64.38     17.40 o 
  -5  -3   9        1.70        1.06      6.92 o 
  -4  -3   9       21.55       35.03     13.61 o 
  -3  -3   9       76.88       54.30     16.34 o 
  -2  -3   9      345.07      286.83     30.18 o 
  -1  -3   9      103.45       98.08     19.03 o 
   0  -3   9      498.85      429.96     33.00 o 
   1  -3   9       65.40       69.88     11.70 o 
   2  -3   9       12.07        6.99      5.74 o 
   3  -3   9       21.54       13.13      6.90 o 
   4  -3   9      396.18      374.56     37.13 o 
   5  -3   9       45.31       51.40     19.23 o 
   6  -3   9       20.90       21.03     15.34 o 
   7  -3   9        2.67      -16.00     13.77 o 
   8  -3   9        5.69       11.84     17.60 o 
   9  -3   9        0.12       22.79     23.49 o 
 -10  -2   9       98.79       90.76     26.28 o 
  -9  -2   9        0.31        1.46     14.07 o 
  -8  -2   9        4.33        6.79      7.76 o 
  -7  -2   9      109.03      120.81     23.06 o 
  -6  -2   9      351.91      320.40     34.20 o 
  -5  -2   9        0.49       -0.17      7.02 o 
  -4  -2   9        3.23       13.94      9.42 o 
  -3  -2   9      191.76      197.73     26.42 o 
  -2  -2   9       88.75       99.91     20.03 o 
  -1  -2   9       61.98       59.69     16.20 o 
   0  -2   9        4.22       14.34      8.05 o 
   1  -2   9      326.35      290.74     25.07 o 
   2  -2   9       22.06       25.29      8.64 o 
   3  -2   9      862.54      834.99     47.99 o 
   4  -2   9       21.53       25.79      9.32 o 
   5  -2   9       23.59       23.42     16.37 o 
   6  -2   9       67.29       78.75     23.12 o 
   7  -2   9       47.79       61.78     22.46 o 
   8  -2   9        9.37       31.61     21.03 o 
   9  -2   9       29.30       83.14     31.14 o 
 -10  -1   9       18.99        5.29     16.70 o 
  -9  -1   9        2.30        6.72     15.04 o 
  -8  -1   9        9.54        4.96      9.81 o 
  -7  -1   9       57.64      112.36     23.32 o 
  -6  -1   9       71.21       95.79     21.33 o 
  -5  -1   9      205.59      226.41     29.51 o 
  -4  -1   9        0.92        3.86      7.45 o 
  -3  -1   9       73.31       82.98     18.57 o 
  -2  -1   9      317.08      343.95     32.61 o 
  -1  -1   9      863.63      720.31     44.05 o 
   0  -1   9       31.55       33.00     11.74 o 
   1  -1   9      336.43      347.83     28.71 o 
   2  -1   9       13.08        7.43      6.26 o 
   3  -1   9      100.34      129.20     16.71 o 
   4  -1   9      492.17      509.95     28.13 o 
   5  -1   9        4.98        1.63      7.48 o 
   6  -1   9        4.18        3.86     15.10 o 
   7  -1   9       66.01       91.36     26.15 o 
   8  -1   9        5.71       17.97     19.53 o 
 -10   0   9       19.51       15.87     19.73 o 
  -9   0   9      133.85      240.78     42.29 o 
  -8   0   9       37.68       49.14     18.33 o 
  -7   0   9       11.98        9.88     11.48 o 
  -6   0   9       23.14       16.57     11.31 o 
  -5   0   9      301.11      321.96     34.44 o 
  -4   0   9      428.85      482.66     37.40 o 
  -3   0   9        2.80       12.01      8.18 o 
  -2   0   9      379.19      441.34     35.63 o 
  -1   0   9      780.94      917.41     53.70 o 
   0   0   9       67.76       84.44     19.56 o 
   1   0   9        4.76       -1.80      5.83 o 
   2   0   9       39.00       32.26     10.28 o 
   3   0   9      328.80      310.06     25.56 o 
   4   0   9       31.39       13.58      9.15 o 
   5   0   9        4.42       10.65      8.60 o 
   6   0   9       49.07       68.01     23.72 o 
   7   0   9        0.01        3.93     15.20 o 
   8   0   9       44.78       63.71     26.72 o 
 -10   1   9       63.27       87.34     32.61 o 
  -9   1   9       59.06       75.86     28.31 o 
  -8   1   9       73.89      129.69     26.35 o 
  -7   1   9        0.03        8.15     10.98 o 
  -6   1   9       37.76       37.80     15.27 o 
  -5   1   9       65.79      104.40     22.42 o 
  -4   1   9      107.30       80.35     20.93 o 
  -3   1   9       84.31      103.51     22.19 o 
  -2   1   9      174.12      169.75     26.52 o 
  -1   1   9      114.41       88.53     19.36 o 
   0   1   9        0.30       -4.09      6.82 o 
   1   1   9        8.48       10.99      7.06 o 
   2   1   9      248.42      283.24     24.55 o 
   3   1   9      262.69      257.30     24.58 o 
   4   1   9       19.12       27.89     10.81 o 
   5   1   9       86.30       90.99     16.69 o 
   6   1   9       42.59       48.84     21.33 o 
   7   1   9       55.61       61.65     24.85 o 
  -9   2   9       22.10       86.90     34.60 o 
  -8   2   9        5.12       29.44     16.07 o 
  -7   2   9       54.80      105.30     22.72 o 
  -6   2   9        1.27        5.36      9.88 o 
  -5   2   9      385.08      400.61     39.56 o 
  -4   2   9      335.95      350.08     36.23 o 
  -3   2   9      267.80      288.92     33.94 o 
  -2   2   9       11.18        2.99      9.05 o 
  -1   2   9      162.91      161.63     26.62 o 
   0   2   9       80.58       72.80     19.43 o 
   1   2   9      152.80      176.38     20.63 o 
   2   2   9       40.33       54.29     16.00 o 
   3   2   9       63.93       50.77     13.34 o 
   4   2   9       28.81       34.06     16.74 o 
   5   2   9       48.78       43.48     13.86 o 
   6   2   9        7.37      -18.60     13.57 o 
   7   2   9        2.93        3.29     13.44 o 
  -7   3   9       78.47       89.33     22.66 o 
  -6   3   9       55.90       57.16     16.67 o 
  -5   3   9       14.39       15.77     11.21 o 
  -4   3   9       10.34        3.59      7.92 o 
  -3   3   9       46.31       50.11     16.20 o 
  -2   3   9       44.27       50.64     17.30 o 
  -1   3   9        0.64        2.40      6.25 o 
   0   3   9       86.93       87.24     21.09 o 
   1   3   9       33.29       28.49     18.61 o 
   2   3   9        5.63        6.97      8.16 o 
   3   3   9       37.40       56.94     43.34 o 
   4   3   9      168.42      252.94     45.43 o 
   5   3   9       44.96       62.89     16.21 o 
   6   3   9       45.32       56.83     19.96 o 
  -7   4   9        3.47       12.61     11.05 o 
  -6   4   9       37.03       54.56     17.10 o 
  -5   4   9       85.12       87.07     20.06 o 
  -4   4   9       65.36       66.61     17.03 o 
  -3   4   9       81.96       70.13     18.17 o 
  -2   4   9       34.61       15.67     10.88 o 
  -1   4   9        7.01       -2.00      6.92 o 
   0   4   9       24.49       18.40     11.11 o 
   1   4   9       73.79       74.00     17.55 o 
   2   4   9      107.37      125.89     26.10 o 
   3   4   9       28.10       37.57     13.12 o 
   4   4   9        0.42        6.59     10.96 o 
   5   4   9       33.55       28.65     18.08 o 
  -6   5   9       29.13       31.21     14.34 o 
  -5   5   9        1.80       -7.65      6.99 o 
  -4   5   9        4.86       14.44     10.41 o 
  -3   5   9      122.04       97.58     19.83 o 
  -2   5   9        4.05        2.20      7.35 o 
  -1   5   9       12.79       22.42     12.88 o 
   0   5   9        0.12        7.15      8.48 o 
   1   5   9        8.33        7.65     10.08 o 
   2   5   9        1.52       -5.55     14.19 o 
   3   5   9        0.00       -7.30     17.85 o 
   4   5   9       12.39       23.59     12.04 o 
  -4   6   9        3.95       14.27     10.38 o 
  -3   6   9       16.39       12.78     10.51 o 
  -2   6   9      109.38       92.99     21.29 o 
  -1   6   9        0.68       -5.72      8.52 o 
  -2 -12  10       19.54       38.16     18.33 o 
  -1 -12  10        0.07        4.82     12.24 o 
   0 -12  10       67.30       22.59     16.24 o 
   1 -12  10        0.24        8.39      9.28 o 
  -5 -11  10       24.33       25.02     20.53 o 
  -4 -11  10       15.60       24.75     16.67 o 
  -3 -11  10       58.21       34.80     18.53 o 
  -2 -11  10        1.02       20.76     15.04 o 
  -1 -11  10        6.71       12.88     13.24 o 
   0 -11  10      230.38      306.16     41.32 o 
   1 -11  10       37.48       51.58     14.15 o 
   2 -11  10       20.19       23.02     11.58 o 
   3 -11  10        2.08       15.07     13.97 o 
   4 -11  10      167.41      196.06     32.80 o 
  -6 -10  10      148.68      174.74     35.67 o 
  -5 -10  10        7.61       -9.32     12.24 o 
  -4 -10  10       75.09      127.76     30.64 o 
  -3 -10  10        2.06      -14.74      9.85 o 
  -2 -10  10       11.10        2.13     13.24 o 
  -1 -10  10       15.56       27.91     16.84 o 
   0 -10  10       74.59      103.31     24.99 o 
   1 -10  10        8.47        4.58      9.29 o 
   2 -10  10       72.04       87.06     16.29 o 
   3 -10  10      138.54      112.89     18.60 o 
   4 -10  10        0.06       -0.53     12.61 o 
   5 -10  10      164.77      186.05     33.14 o 
  -7  -9  10       11.63       21.29     15.24 o 
  -6  -9  10      142.27      168.12     32.01 o 
  -5  -9  10        1.66        6.09     11.31 o 
  -4  -9  10       23.41        6.32     10.41 o 
  -3  -9  10       20.31       54.30     20.23 o 
  -2  -9  10       53.19       44.95     16.47 o 
  -1  -9  10       37.84       54.63     17.97 o 
   0  -9  10      139.81      155.08     29.28 o 
   1  -9  10       18.87       28.50     10.54 o 
   2  -9  10       23.52       30.05     11.19 o 
   3  -9  10        3.23       -1.10      7.38 o 
   4  -9  10       52.38       76.22     21.53 o 
   5  -9  10       24.32       47.58     19.53 o 
   6  -9  10       27.71       52.14     20.46 o 
  -8  -8  10       42.06       58.19     19.96 o 
  -7  -8  10       89.18      112.82     26.45 o 
  -6  -8  10        0.44       -5.66      8.78 o 
  -5  -8  10        0.06       24.02     12.78 o 
  -4  -8  10      323.13      357.83     41.39 o 
  -3  -8  10        3.86        9.75     10.75 o 
  -2  -8  10      281.55      361.65     41.19 o 
  -1  -8  10      116.65      129.36     26.78 o 
   0  -8  10        0.32        8.48     11.21 o 
   1  -8  10        0.57        6.59      7.90 o 
   2  -8  10       40.25       44.26     20.35 o 
   3  -8  10       64.09       73.29     14.46 o 
   4  -8  10       15.11       18.76     14.34 o 
   5  -8  10      325.75      353.20     42.25 o 
   6  -8  10        3.09       11.91     16.24 o 
   7  -8  10       34.80       15.87     17.70 o 
  -9  -7  10        7.92        3.05      9.08 o 
  -8  -7  10       14.58       38.40     12.03 o 
  -7  -7  10      118.71      126.23     23.92 o 
  -6  -7  10      234.91      239.08     34.77 o 
  -5  -7  10       81.84       54.43     17.70 o 
  -4  -7  10       61.70       31.27     14.51 o 
  -3  -7  10        4.84        6.32      9.18 o 
  -2  -7  10       73.48       45.15     16.60 o 
  -1  -7  10       75.52       49.34     17.60 o 
   0  -7  10       52.01       68.50     19.03 o 
   1  -7  10      146.63      164.31     19.48 o 
   2  -7  10       99.39      114.75     20.53 o 
   3  -7  10       49.68       53.38     11.77 o 
   4  -7  10        1.21       18.73     13.51 o 
   5  -7  10       12.76       16.47     13.44 o 
   6  -7  10       32.42       19.80     15.90 o 
  -9  -6  10        0.70      -10.74      7.89 o 
  -8  -6  10       49.22       31.44     14.27 o 
  -7  -6  10      113.88      118.90     17.21 o 
  -6  -6  10       51.49       58.99     18.47 o 
  -5  -6  10      104.86      147.69     26.82 o 
  -4  -6  10       40.31       25.92     13.01 o 
  -3  -6  10       74.27       53.77     15.97 o 
  -2  -6  10      176.19      126.46     23.19 o 
  -1  -6  10        5.28       11.58      9.81 o 
   0  -6  10      158.74       91.79     20.10 o 
   1  -6  10      384.44      432.75     39.89 o 
   2  -6  10        0.99        1.69      6.06 o 
   3  -6  10       99.21      103.60     12.56 o 
   4  -6  10       44.30       58.37     12.95 o 
   5  -6  10       20.94       32.94     15.64 o 
  -9  -5  10        3.70        5.45      7.80 o 
  -8  -5  10       25.67       17.64     10.22 o 
  -7  -5  10       94.38       84.38     14.97 o 
  -6  -5  10        4.00        9.81      9.91 o 
  -5  -5  10      295.23      320.06     35.53 o 
  -4  -5  10        4.14       12.21      8.52 o 
  -3  -5  10      129.49      116.65     23.59 o 
  -2  -5  10       38.10       35.23     13.51 o 
  -1  -5  10       12.07       21.29     10.78 o 
   0  -5  10      408.49      359.79     35.03 o 
   1  -5  10       44.04       46.38     15.50 o 
   2  -5  10       82.08       50.94     21.22 o 
   3  -5  10      320.56      338.48     19.57 o 
   4  -5  10       90.81       36.56     49.19 o 
   5  -5  10        1.69       13.87     14.81 o 
   6  -5  10       71.69       85.01     23.69 o 
   7  -5  10       33.71       18.60     19.06 o 
   8  -5  10        2.68        8.42     19.20 o 
 -10  -4  10       27.33       44.02     20.16 o 
  -9  -4  10       14.30       18.49     10.56 o 
  -8  -4  10       38.67       46.77     11.99 o 
  -7  -4  10       28.70       12.21     12.01 o 
  -6  -4  10        0.01       -4.26      7.98 o 
  -5  -4  10       54.99       59.52     17.10 o 
  -4  -4  10       62.17       63.38     17.83 o 
  -3  -4  10       16.30       30.21     13.64 o 
  -2  -4  10      309.21      289.19     32.24 o 
  -1  -4  10      390.81      454.88     36.30 o 
   0  -4  10      152.36      137.94     23.66 o 
   1  -4  10        6.74       16.03      7.56 o 
   2  -4  10        5.97       10.39      7.67 o 
   3  -4  10       84.55      112.38     16.05 o 
   4  -4  10      122.20      159.97     27.32 o 
   5  -4  10       96.45      119.08     25.95 o 
   6  -4  10       83.64      109.36     26.85 o 
   7  -4  10        1.98       15.47     18.47 o 
   8  -4  10       48.00       42.09     23.32 o 
 -10  -3  10        2.11       -1.90     13.41 o 
  -9  -3  10       67.65       85.63     24.95 o 
  -8  -3  10        0.07        0.76      7.50 o 
  -7  -3  10       13.95       -6.02      8.02 o 
  -6  -3  10       27.61       39.36     14.04 o 
  -5  -3  10        0.20        8.85     11.48 o 
  -4  -3  10       16.36       16.10     11.35 o 
  -3  -3  10      499.88      409.76     37.93 o 
  -2  -3  10       23.76       11.28      7.89 o 
  -1  -3  10      145.49      124.50     23.02 o 
   0  -3  10      336.51      345.98     34.73 o 
   1  -3  10      180.78      147.64     17.41 o 
   2  -3  10      167.05      171.23     18.73 o 
   3  -3  10        1.97        7.35      7.14 o 
   4  -3  10      236.39      217.85     21.47 o 
   5  -3  10       25.07       45.12     18.10 o 
   6  -3  10       20.96       29.11     18.86 o 
   7  -3  10        0.09        2.16     17.03 o 
   8  -3  10       18.05       27.48     22.79 o 
 -10  -2  10        0.39       -2.00     14.97 o 
  -9  -2  10       62.69       67.37     25.88 o 
  -8  -2  10        0.07       -1.93      9.52 o 
  -7  -2  10        8.07        1.73      9.58 o 
  -6  -2  10       15.86       24.59     12.98 o 
  -5  -2  10        0.57        1.63      9.02 o 
  -4  -2  10       31.30       62.38     18.50 o 
  -3  -2  10       16.01       28.78     12.48 o 
  -2  -2  10      283.96      318.23     33.74 o 
  -1  -2  10      671.29      608.69     43.09 o 
   0  -2  10      225.40      221.95     29.18 o 
   1  -2  10      215.08      223.09     21.19 o 
   2  -2  10       77.69      113.45     16.14 o 
   3  -2  10       13.89       12.41      8.66 o 
   4  -2  10       67.89       74.12     14.51 o 
   5  -2  10       43.49       13.97     14.27 o 
   6  -2  10       55.21      100.15     26.78 o 
   7  -2  10       41.13       61.48     25.72 o 
  -9  -1  10      194.58      247.50     44.15 o 
  -8  -1  10       32.76       60.89     20.46 o 
  -7  -1  10      227.03      220.45     32.97 o 
  -6  -1  10       11.39        7.05     11.58 o 
  -5  -1  10       27.35       27.08     13.61 o 
  -4  -1  10        0.01       -0.96      8.55 o 
  -3  -1  10       59.12       59.39     18.30 o 
  -2  -1  10        0.58        1.20      6.39 o 
  -1  -1  10      335.72      306.36     33.44 o 
   0  -1  10        5.13        4.03      8.72 o 
   1  -1  10       16.63        5.74      8.47 o 
   2  -1  10        1.14        6.64      7.08 o 
   3  -1  10      139.00      152.38     19.14 o 
   4  -1  10      418.91      430.90     30.33 o 
   5  -1  10        7.00        5.62     15.44 o 
   6  -1  10        0.07       -2.63     16.27 o 
   7  -1  10        0.27       23.69     20.83 o 
  -9   0  10        6.42       26.95     24.42 o 
  -8   0  10       18.95       16.27     13.94 o 
  -7   0  10       24.88        3.89     12.04 o 
  -6   0  10        1.03        1.73     11.05 o 
  -5   0  10        2.63       -2.06      8.48 o 
  -4   0  10      287.68      278.61     33.17 o 
  -3   0  10      224.92      224.24     30.64 o 
  -2   0  10      164.17      160.43     27.81 o 
  -1   0  10      260.04      321.53     36.83 o 
   0   0  10      217.92      257.15     34.20 o 
   1   0  10      155.09      172.08     20.79 o 
   2   0  10       27.43       34.34     10.72 o 
   3   0  10        0.17       -3.87      7.14 o 
   4   0  10      184.54      205.73     24.37 o 
   5   0  10        2.16       -6.09     14.11 o 
   6   0  10      124.78      123.47     30.48 o 
   7   0  10       15.87       13.11     22.92 o 
  -9   1  10        0.09       11.38     32.71 o 
  -8   1  10       21.35       42.92     18.10 o 
  -7   1  10      125.63      156.71     30.21 o 
  -6   1  10       38.74       54.33     19.06 o 
  -5   1  10      179.04      206.21     31.31 o 
  -4   1  10       51.73       63.81     18.20 o 
  -3   1  10      413.37      508.61     47.31 o 
  -2   1  10       55.94       74.33     21.29 o 
  -1   1  10       11.71        5.92     10.25 o 
   0   1  10       37.36       21.69     12.78 o 
   1   1  10       48.87       53.00     12.67 o 
   2   1  10        7.44        7.82      8.78 o 
   3   1  10        0.09        3.53      8.35 o 
   4   1  10       24.29       19.96     11.25 o 
   5   1  10        3.78        3.48     10.63 o 
   6   1  10        0.37      -11.21     19.03 o 
  -8   2  10        2.92        6.99     13.94 o 
  -7   2  10        1.35       -5.59      9.42 o 
  -6   2  10        4.18       15.64     13.51 o 
  -5   2  10       39.91       62.82     18.86 o 
  -4   2  10       50.95       33.80     16.04 o 
  -3   2  10       39.57       55.06     18.76 o 
  -2   2  10       51.83       55.80     18.50 o 
  -1   2  10       32.17       16.40     11.61 o 
   0   2  10        4.99       -5.89      7.92 o 
   1   2  10       94.90      137.28     32.22 o 
   2   2  10      209.94      183.66     23.02 o 
   3   2  10       35.18       19.12     34.34 o 
   4   2  10        2.90        3.40     15.50 o 
   5   2  10        1.74        4.52     10.07 o 
  -6   3  10       47.04       66.74     19.60 o 
  -5   3  10       25.07       32.47     14.81 o 
  -4   3  10       32.31       57.99     17.80 o 
  -3   3  10        6.44        7.92     10.28 o 
  -2   3  10       96.55       86.50     21.63 o 
  -1   3  10      147.40      202.89     33.17 o 
   0   3  10       32.40       21.23     14.81 o 
   1   3  10        5.62        5.30      9.74 o 
   2   3  10        4.06        5.65     10.62 o 
   3   3  10        3.42        9.06      9.64 o 
   4   3  10        3.78       26.71     12.33 o 
  -6   4  10       24.71       23.89     14.47 o 
  -4   4  10        4.50       -1.63      8.88 o 
  -3   4  10        8.71       20.76     12.71 o 
  -2   4  10       17.79       15.90     11.74 o 
  -1   4  10       22.25        0.37      9.32 o 
   0   4  10       21.13        4.06     10.51 o 
   1   4  10        1.52        6.92     12.38 o 
   2   4  10       21.88       34.73     19.18 o 
   3   4  10       66.00       65.52     15.39 o 
  -3   5  10        4.10       -1.36     10.88 o 
  -2   5  10       21.99       26.05     13.81 o 
  -1   5  10       84.34       51.00     15.67 o 
   0   5  10       32.89       31.34     13.47 o 
  -3 -11  11       41.08       39.59     17.80 o 
  -2 -11  11       17.65       11.01     14.21 o 
  -1 -11  11       10.24       16.07     14.71 o 
   0 -11  11        0.07      -14.97     10.68 o 
   1 -11  11       45.65       82.58     26.62 o 
   2 -11  11       52.82       78.98     17.00 o 
  -5 -10  11       28.35       61.58     23.86 o 
  -4 -10  11        2.42        4.49     13.71 o 
  -3 -10  11       31.24       51.60     19.76 o 
  -2 -10  11      158.10      144.93     30.34 o 
  -1 -10  11        3.14       -4.03     10.75 o 
   0 -10  11      128.87      117.11     27.45 o 
   1 -10  11       40.42       28.21     15.44 o 
   2 -10  11        8.58        1.97      9.74 o 
   3 -10  11        3.30      -16.74     12.41 o 
   4 -10  11       10.80       27.88     18.37 o 
  -6  -9  11       28.74       36.23     17.77 o 
  -5  -9  11        4.22        4.13     11.84 o 
  -4  -9  11       40.34       58.29     21.43 o 
  -3  -9  11        1.73       15.87     11.94 o 
  -2  -9  11        0.59       -3.89     11.01 o 
  -1  -9  11       49.85       41.85     18.13 o 
   0  -9  11        5.23        5.19     12.64 o 
   1  -9  11        2.33        3.86     11.91 o 
   2  -9  11        0.39       -7.88      7.50 o 
   3  -9  11      209.31      200.59     23.84 o 
   4  -9  11        1.33       -6.22     13.61 o 
   5  -9  11       79.84      111.32     27.65 o 
  -7  -8  11       29.87       46.35     19.60 o 
  -6  -8  11        2.37        1.00     10.35 o 
  -5  -8  11      522.19      435.38     47.81 o 
  -4  -8  11        9.56       20.30     12.41 o 
  -3  -8  11        0.12        4.39     10.75 o 
  -2  -8  11       77.50       64.18     21.19 o 
  -1  -8  11       73.53       83.58     23.06 o 
   0  -8  11      155.07      253.69     35.77 o 
   1  -8  11       13.80       17.00     12.81 o 
   2  -8  11       14.64       14.00     16.98 o 
   3  -8  11      180.98      168.62     21.04 o 
   4  -8  11        6.12       -9.62     13.31 o 
   5  -8  11       14.08       39.19     19.06 o 
  -8  -7  11        9.58       20.99     14.74 o 
  -7  -7  11        1.62       29.54     15.27 o 
  -6  -7  11       20.79        1.76     11.48 o 
  -5  -7  11       38.44       32.61     15.74 o 
  -4  -7  11      130.74      102.51     24.12 o 
  -3  -7  11        0.04        2.60      9.02 o 
  -2  -7  11       59.20       43.19     15.64 o 
  -1  -7  11       24.86       18.37     12.14 o 
   0  -7  11        7.48        1.76      8.15 o 
   1  -7  11       49.98       44.62     16.00 o 
   2  -7  11       76.48       76.56     14.62 o 
   3  -7  11       21.87       36.36     11.81 o 
   4  -7  11        2.38       17.03     15.07 o 
  -8  -6  11       33.14       39.87     12.46 o 
  -7  -6  11        0.68       -3.28      7.26 o 
  -6  -6  11       12.08        6.92     10.51 o 
  -5  -6  11      244.13      271.89     35.07 o 
  -4  -6  11        1.42        1.10      8.05 o 
  -3  -6  11      196.50      177.20     29.21 o 
  -2  -6  11       61.15       41.42     15.01 o 
  -1  -6  11        0.80       -9.25      7.05 o 
   0  -6  11      165.63      216.93     31.31 o 
   1  -6  11      430.46      422.37     41.49 o 
   2  -6  11       86.82       96.49     24.55 o 
   3  -6  11       37.17       32.89      9.73 o 
  -9  -5  11       28.63       40.46     15.02 o 
  -8  -5  11       27.56       28.90     11.76 o 
  -7  -5  11      127.80      100.84     23.39 o 
  -6  -5  11        0.97       -2.26      8.15 o 
  -5  -5  11        3.73       12.11     11.54 o 
  -4  -5  11       84.19      118.21     26.12 o 
  -3  -5  11      107.86      103.04     22.96 o 
  -2  -5  11      377.56      328.91     36.00 o 
  -1  -5  11        2.84       11.94      9.91 o 
   0  -5  11       66.54       67.74     18.00 o 
   1  -5  11       65.91       43.29     15.44 o 
   2  -5  11       75.71       89.63     15.14 o 
   3  -5  11        1.36        1.28      9.58 o 
   4  -5  11       19.31        9.98     16.04 o 
   5  -5  11       63.10       86.27     24.22 o 
   6  -5  11        2.03       20.06     18.73 o 
  -9  -4  11       11.77       11.75     14.87 o 
  -8  -4  11       10.43        4.05      8.96 o 
  -7  -4  11        1.46       -9.32      8.45 o 
  -6  -4  11        0.15        1.73      9.98 o 
  -5  -4  11        0.59       -1.30      7.59 o 
  -4  -4  11        7.64        6.95      9.98 o 
  -3  -4  11        0.12        5.42      8.38 o 
  -2  -4  11        0.22        3.93      6.72 o 
  -1  -4  11       78.66       47.34     16.84 o 
   0  -4  11      178.87      222.22     30.24 o 
   1  -4  11      417.56      324.46     35.13 o 
   2  -4  11      372.58      353.06     26.62 o 
   3  -4  11      109.76      122.83     19.10 o 
   4  -4  11      131.03      129.01     18.21 o 
   5  -4  11      101.19       86.24     24.12 o 
   6  -4  11       42.28       64.61     24.25 o 
   7  -4  11       54.62       72.60     27.28 o 
  -9  -3  11        2.06        5.35     10.14 o 
  -8  -3  11        0.36      -12.33      8.22 o 
  -7  -3  11      233.66      304.49     38.66 o 
  -6  -3  11       36.69       51.24     18.60 o 
  -5  -3  11       79.98      103.64     24.55 o 
  -4  -3  11       42.53       57.99     18.33 o 
  -3  -3  11       16.42       27.81     13.18 o 
  -2  -3  11      115.49      133.45     24.89 o 
  -1  -3  11      188.55      184.72     28.51 o 
   0  -3  11       14.97        5.19      8.18 o 
   1  -3  11      113.38      119.48     23.56 o 
   2  -3  11        1.17        2.30      7.32 o 
   3  -3  11        2.37       13.30      8.05 o 
   4  -3  11       31.55       26.05     10.39 o 
   5  -3  11        7.34       20.89     16.93 o 
   6  -3  11       16.57        1.96     17.10 o 
  -9  -2  11       16.84       32.17     19.80 o 
  -8  -2  11        6.96        2.46     12.44 o 
  -7  -2  11       66.05       74.66     21.29 o 
  -6  -2  11       22.65       29.84     15.50 o 
  -5  -2  11       11.03       25.92     15.74 o 
  -4  -2  11        8.21        8.98     10.25 o 
  -3  -2  11       25.45       18.07     12.78 o 
  -2  -2  11       48.81       55.86     17.73 o 
  -1  -2  11       26.16       15.97     11.18 o 
   0  -2  11        0.90       12.41     10.28 o 
   1  -2  11      128.28      127.18     18.33 o 
   2  -2  11      263.65      281.21     31.22 o 
   3  -2  11       92.58      100.17     16.55 o 
   4  -2  11        4.93        0.18      8.10 o 
   5  -2  11       15.27       -2.53     16.44 o 
   6  -2  11       90.64      100.11     29.31 o 
  -8  -1  11       10.78       41.62     18.10 o 
  -7  -1  11       33.76       55.46     20.73 o 
  -6  -1  11       58.58       90.33     23.69 o 
  -5  -1  11      238.82      312.15     38.79 o 
  -4  -1  11        0.46        5.86     10.25 o 
  -3  -1  11        0.66        4.92      9.18 o 
  -2  -1  11      237.87      285.36     36.10 o 
  -1  -1  11      109.29       97.55     22.69 o 
   0  -1  11       12.69       10.28      9.38 o 
   1  -1  11       10.48       18.21      9.75 o 
   2  -1  11       84.34       88.46     15.20 o 
   3  -1  11        0.00       -1.49      7.28 o 
   4  -1  11        4.00        7.17      9.91 o 
   5  -1  11        5.04       13.28     19.20 o 
   6  -1  11        4.49      -12.34     19.40 o 
  -8   0  11        5.14       -0.07     14.47 o 
  -7   0  11        0.18       -4.52     10.38 o 
  -6   0  11       64.17       55.80     19.26 o 
  -5   0  11       35.57       51.47     18.33 o 
  -4   0  11       71.09       75.49     21.66 o 
  -3   0  11        0.30        7.52      9.75 o 
  -2   0  11        0.84        7.52      9.32 o 
  -1   0  11       87.37      100.44     24.62 o 
   0   0  11       39.48       39.43     16.60 o 
   1   0  11        7.47        8.15      9.20 o 
   2   0  11        7.35       12.07      9.32 o 
   3   0  11       51.73       59.86     17.72 o 
   4   0  11       38.80       53.34     15.60 o 
   5   0  11        0.04       -2.46     18.93 o 
  -7   1  11        4.47        3.33     13.77 o 
  -6   1  11       53.82       81.31     22.09 o 
  -5   1  11       74.66      123.67     26.92 o 
  -4   1  11       56.59       68.87     22.03 o 
  -3   1  11        0.85        8.05     10.45 o 
  -2   1  11        3.63       -5.96      9.08 o 
  -1   1  11       18.33       16.93     12.84 o 
   0   1  11      127.65      163.49     34.04 o 
   1   1  11       16.39       26.45     17.23 o 
   2   1  11       37.05       54.95     16.14 o 
   3   1  11        1.76        1.23      9.53 o 
   4   1  11      107.13      112.16     20.56 o 
  -6   2  11       11.11       34.70     17.30 o 
  -5   2  11        0.79        0.07     10.81 o 
  -4   2  11       44.61       29.54     15.80 o 
  -3   2  11       11.33       44.78     17.07 o 
  -2   2  11       18.25       39.66     17.40 o 
  -1   2  11       25.81       27.85     14.97 o 
   0   2  11        3.03        7.79     13.18 o 
   1   2  11        2.95       20.89     15.94 o 
   2   2  11        3.52        2.48     10.83 o 
   3   2  11        8.37       11.04     10.89 o 
  -5   3  11        7.79       42.12     19.23 o 
  -4   3  11        1.62        1.20     11.54 o 
  -3   3  11        8.29       12.51     14.07 o 
  -2   3  11       75.79      144.13     30.31 o 
  -1   3  11        1.11       -1.50      9.68 o 
   0   3  11       16.46        3.69     11.11 o 
   1   3  11       18.15        7.52     11.94 o 
   2   3  11       41.67       74.95     17.65 o 
  -3 -10  12      205.81      266.37     40.92 o 
  -2 -10  12       63.16       71.03     24.12 o 
  -1 -10  12        0.36       -6.95     11.48 o 
   0 -10  12       23.38       40.42     19.16 o 
   1 -10  12       14.82      -11.74     11.01 o 
  -5  -9  12        1.64      -12.71     12.31 o 
  -4  -9  12       67.73       45.98     20.20 o 
  -3  -9  12       36.23       54.70     22.76 o 
  -2  -9  12        4.69        6.99     13.04 o 
  -1  -9  12        3.08        5.89     12.18 o 
   0  -9  12        6.38        4.66     12.84 o 
   1  -9  12       29.71       18.33     15.17 o 
   2  -9  12        0.19       -3.89     12.34 o 
   3  -9  12       40.63       15.34     18.10 o 
  -6  -8  12        0.68       25.92     19.66 o 
  -5  -8  12        1.78        8.55     12.94 o 
  -4  -8  12       13.64        5.39     11.81 o 
  -3  -8  12       33.04       58.02     21.36 o 
  -2  -8  12       73.43       79.08     23.09 o 
  -1  -8  12       35.66       39.56     18.40 o 
   0  -8  12      108.88      107.63     27.98 o 
   1  -8  12        3.38       21.76     16.40 o 
   2  -8  12       53.49       21.46     15.24 o 
   3  -8  12       18.42       31.15     12.58 o 
  -7  -7  12      157.64      178.60     34.67 o 
  -6  -7  12       31.67       27.71     15.67 o 
  -5  -7  12      125.04      141.03     31.04 o 
  -4  -7  12       65.59       67.31     22.16 o 
  -3  -7  12       42.01       70.43     22.72 o 
  -2  -7  12      124.51      135.31     27.75 o 
  -1  -7  12       45.90       71.23     20.93 o 
   0  -7  12       26.99       21.83     14.37 o 
   1  -7  12      161.21      152.05     28.68 o 
   2  -7  12       23.19       47.34     18.23 o 
   3  -7  12       77.82       51.67     19.60 o 
  -7  -6  12       80.21      111.92     19.38 o 
  -6  -6  12       16.22       28.35     15.40 o 
  -5  -6  12      172.62      101.21     23.72 o 
  -4  -6  12        0.07       -4.49      7.35 o 
  -3  -6  12        7.40       13.51     12.68 o 
  -2  -6  12       76.73       62.98     19.83 o 
  -1  -6  12      112.93      149.32     28.85 o 
   0  -6  12       23.52       30.38     14.54 o 
   1  -6  12       19.77       17.53     13.74 o 
   2  -6  12      136.74      160.56     29.44 o 
   3  -6  12        2.57        1.16     12.48 o 
  -7  -5  12       66.27       49.51     18.96 o 
  -6  -5  12        7.31       25.75     16.54 o 
  -5  -5  12      202.34      172.71     31.24 o 
  -4  -5  12       25.25       29.78     16.14 o 
  -3  -5  12       60.81       53.23     17.87 o 
  -2  -5  12      144.97      167.92     28.91 o 
  -1  -5  12       41.27       24.79     13.04 o 
   0  -5  12      225.91      218.39     31.44 o 
   1  -5  12        3.36       12.84     10.31 o 
   2  -5  12       49.41       65.28     19.46 o 
   3  -5  12      320.37      442.93     31.42 o 
   4  -5  12       88.31       79.58     23.76 o 
   5  -5  12        0.68       -5.09     16.30 o 
  -7  -4  12        0.22       12.38     14.27 o 
  -6  -4  12       55.20       76.52     22.79 o 
  -5  -4  12      168.60      206.41     33.14 o 
  -4  -4  12       18.38       28.28     15.80 o 
  -3  -4  12       33.19       39.39     15.80 o 
  -2  -4  12       36.99       32.80     14.67 o 
  -1  -4  12      111.98      124.70     26.35 o 
   0  -4  12       21.25        0.30      8.35 o 
   1  -4  12      104.99      110.39     24.39 o 
   2  -4  12        2.58       25.08     11.14 o 
   3  -4  12        0.48        2.49      8.07 o 
   4  -4  12       62.14       72.16     22.42 o 
   5  -4  12        0.94      -15.17     16.44 o 
  -7  -3  12      100.29      107.03     27.05 o 
  -6  -3  12        2.65       11.41     12.68 o 
  -5  -3  12       24.42        1.93     10.95 o 
  -3  -3  12       84.83       57.16     19.53 o 
  -2  -3  12       29.68       50.97     18.80 o 
  -1  -3  12        4.74       26.35     13.08 o 
   0  -3  12      194.43      222.78     33.80 o 
   1  -3  12        0.04       -1.90      8.45 o 
   2  -3  12        2.37       -0.24      9.72 o 
   3  -3  12      145.51      141.29     19.87 o 
   4  -3  12      102.17      108.33     26.28 o 
   5  -3  12       18.66       21.53     21.69 o 
  -7  -2  12       11.47       27.45     17.30 o 
  -6  -2  12       47.04       30.78     16.54 o 
  -5  -2  12       53.93       51.17     19.53 o 
  -4  -2  12      166.12      205.21     34.34 o 
  -3  -2  12       51.38       74.33     21.36 o 
  -2  -2  12        0.26       -9.78      6.52 o 
  -1  -2  12        1.73       -4.66      8.02 o 
   0  -2  12       57.36       75.69     21.23 o 
   1  -2  12       48.83       74.69     21.73 o 
   2  -2  12        0.22       11.81      9.52 o 
   3  -2  12        0.01       -3.84      8.81 o 
   4  -2  12        0.59        6.21     10.17 o 
  -7  -1  12       75.79      128.72     31.34 o 
  -6  -1  12       31.85       79.25     24.35 o 
  -5  -1  12       13.56        9.78     13.34 o 
  -4  -1  12        1.21        1.06     11.81 o 
  -3  -1  12        0.86        8.25     12.21 o 
  -2  -1  12        0.50       -1.76     10.15 o 
  -1  -1  12       21.84       45.35     19.33 o 
   0  -1  12       12.00       18.57     13.28 o 
   1  -1  12       27.22       30.44     14.67 o 
   2  -1  12       80.01      108.63     23.36 o 
   3  -1  12       38.10       59.12     16.28 o 
   4  -1  12        2.55       -4.76     10.89 o 
  -6   0  12       13.58       22.76     18.27 o 
  -5   0  12        2.85        3.29     13.57 o 
  -4   0  12       91.96      105.24     26.62 o 
  -3   0  12       43.25       34.67     16.80 o 
  -2   0  12       38.24       50.47     17.13 o 
  -1   0  12       21.20       14.41     13.24 o 
   0   0  12       10.10       11.78     12.71 o 
   1   0  12       80.50      128.03     30.61 o 
   2   0  12       21.75       28.27     12.61 o 
   3   0  12        0.99       -1.24     11.45 o 
  -5   1  12        3.68       17.97     16.90 o 
  -4   1  12        9.02       29.31     15.90 o 
  -3   1  12        0.82      -10.68      9.45 o 
  -2   1  12       26.93       25.65     13.84 o 
  -1   1  12       28.59       24.12     14.77 o 
   0   1  12       13.48       18.63     14.24 o 
   1   1  12       33.23       17.07     15.84 o 
   2   1  12       22.29       22.14     11.60 o 
  -3   2  12        1.45       33.30     20.79 o 
  -2   2  12        8.86       20.99     18.10 o 
  -1   2  12       65.06       51.54     19.96 o 
   0   2  12        2.05       -7.98      8.92 o 
  -1  -9  13        5.95       -5.56      7.55 o 
  -4  -8  13        0.28        1.66     12.78 o 
  -3  -8  13       59.00       48.58     19.03 o 
  -2  -8  13      107.36      103.17     28.91 o 
  -1  -8  13       20.85        8.78     12.58 o 
   0  -8  13       92.83       64.35     21.53 o 
   1  -8  13        1.15        8.82     13.11 o 
  -5  -7  13       15.99       39.53     21.43 o 
  -4  -7  13       28.07       16.24     15.10 o 
  -3  -7  13        0.31        4.16     10.18 o 
  -2  -7  13       84.60       74.63     24.19 o 
  -1  -7  13        9.96       36.80     16.90 o 
   0  -7  13      113.99      165.12     30.94 o 
   1  -7  13        1.88        9.02     12.64 o 
   2  -7  13       55.92       45.81     21.53 o 
  -5  -6  13       23.50       35.57     18.47 o 
  -4  -6  13       71.05       87.00     25.09 o 
  -3  -6  13      125.96      144.63     30.61 o 
  -2  -6  13       35.30       24.85     14.64 o 
  -1  -6  13        0.30      -12.13      8.08 o 
   0  -6  13      244.30      338.23     42.45 o 
   1  -6  13       60.78       28.98     14.87 o 
   2  -6  13       12.29       22.62     15.90 o 
   3  -6  13        0.00        5.06     15.27 o 
  -5  -5  13       12.51        9.72     15.34 o 
  -4  -5  13      197.73      174.07     32.24 o 
  -3  -5  13        5.80        9.78     11.25 o 
  -2  -5  13       33.82       24.82     14.47 o 
  -1  -5  13       17.32       17.97     13.04 o 
   0  -5  13       47.00       37.86     15.54 o 
   1  -5  13        4.27        9.95     11.38 o 
   2  -5  13      142.13      155.27     30.61 o 
   3  -5  13        0.22      -13.30     17.85 o 
  -5  -4  13        2.46       15.94     14.34 o 
  -4  -4  13       26.53       63.18     22.32 o 
  -3  -4  13       18.78        5.06     10.81 o 
  -2  -4  13       58.29       37.93     16.04 o 
  -1  -4  13        0.84       -3.33      9.75 o 
   0  -4  13        7.39       24.52     14.64 o 
   1  -4  13       40.37       55.13     19.13 o 
   2  -4  13      104.05      122.40     26.32 o 
   3  -4  13       25.40       11.81     17.98 o 
  -5  -3  13       41.47       26.78     18.73 o 
  -4  -3  13      172.21      215.03     36.86 o 
  -3  -3  13        7.22       -5.52     10.55 o 
  -2  -3  13       44.74       52.53     19.16 o 
  -1  -3  13        0.11       17.70     12.31 o 
   0  -3  13       25.99       53.93     20.89 o 
   1  -3  13        4.77       -8.88      9.22 o 
   2  -3  13       14.77       26.55     16.44 o 
   3  -3  13       11.64       15.53     11.41 o 
  -5  -2  13       47.80       55.89     23.22 o 
  -4  -2  13        0.61       -3.69     12.88 o 
  -3  -2  13       21.18       30.31     16.97 o 
  -2  -2  13       56.26       86.94     25.09 o 
  -1  -2  13        3.72       -1.03      9.98 o 
   0  -2  13       21.47       34.80     16.27 o 
   1  -2  13       24.79       19.20     13.54 o 
   2  -2  13       10.97        2.76     11.48 o 
  -4  -1  13        1.89        0.17     14.94 o 
  -3  -1  13        0.44        5.62     16.20 o 
  -2  -1  13       49.71       80.35     23.42 o 
  -1  -1  13       14.52       15.47     11.05 o 
   0  -1  13       81.15       58.49     18.76 o 
   1  -1  13        1.73       -2.13     10.25 o 
                                                 
